# Supplementary material for: Exploring the Y-Balance-Test scores and inter-limb asymmetry in soccer players: differences between competitive level and field positions
Source: BMC Sports Sci Med Rehabil. 2022 Mar 23;14:45. doi: 10.1186/s13102-022-00438-w (PMC8944159; doi:10.1186/s13102-022-00438-w)
Supplement: Supplementary file 1 — Additional file 1: Supplementary file 1. [file 13102_2022_438_MOESM1_ESM.xlsx]

## Sheet: BBDD CORREGIDA
Category	Height	Age	Position	Dominance	Length_Dom	Length_NDom	YBT_AN_Dom	YBT_PM_Dom	YBT_PL_Dom	YBT_AN_NDom	YBT_PM_NDom	YBT_PL_NDom	Def. AN (m)	Def. PM (m)	Def. PL (m)	YBT_AN_Dom	YBT_PM_Dom	YBT_PL_Dom	YBT_AN_NDom	YBT_PM_NDom	YBT_PL_NDom
Cadet	188	14	Back	Right	0.73	0.73	0.58	0.99	0.83	0.52	0.89	0.84	0.06	0.1	0.01	79.45	135.62	113.7	71.23	121.92	115.07
Cadet	174	15	Midfielder	Right	0.8	0.8	0.56	0.89	0.96	0.55	0.9	0.74	0.01	0.01	0.22	70	111.25	120	68.75	112.5	92.5
Cadet	174	14	Midfielder	Left	0.77	0.77	0.48	0.87	0.72	0.48	0.86	0.7	0	0.01	0.02	62.34	112.99	93.51	62.34	111.69	90.91
Cadet	173	14	Centre back	Left	0.95	0.95	0.69	1.07	1.02	0.63	0.98	1.04	0.06	0.09	0.02	72.63	112.63	107.37	66.32	103.16	109.47
Cadet	174	15	Midfielder	Left	0.83	0.83	0.53	0.91	0.88	0.58	0.91	0.89	0.05	0	0.01	63.86	109.64	106.02	69.88	109.64	107.23
Cadet	174	14	Midfielder	Right	0.78	0.79	0.49	0.84	0.78	0.48	0.89	0.83	0.01	0.05	0.05	62.82	107.69	100	60.76	112.66	105.06
Cadet	179	15	Goalkeeper	Right	0.85	0.86	0.61	0.92	0.88	0.64	0.99	0.97	0.03	0.07	0.09	71.76	108.24	103.53	74.42	115.12	112.79
Cadet	150	15	Centre back	Right	0.91	0.92	0.48	0.88	0.82	0.53	0.92	0.76	0.05	0.04	0.06	52.75	96.7	90.11	57.61	100	82.61
Cadet	178	14	Forward	Right	0.79	0.79	0.51	0.88	0.95	0.52	0.88	0.88	0.01	0	0.07	64.56	111.39	120.25	65.82	111.39	111.39
Cadet	172	14	Winger	Right	0.8	0.81	0.54	0.88	0.88	0.52	0.76	0.79	0.02	0.12	0.09	67.5	110	110	64.2	93.83	97.53
Cadet	166	14	Midfielder	Right	0.91	0.91	0.5	0.88	0.9	0.52	0.93	0.9	0.02	0.05	0	54.95	96.7	98.9	57.14	102.2	98.9
Cadet	175	14	Midfielder	Right	0.81	0.81	0.63	0.83	0.76	0.6	0.87	0.89	0.03	0.04	0.13	77.78	102.47	93.83	74.07	107.41	109.88
Cadet	160	14	Back	Right	0.8	0.8	0.53	0.8	0.79	0.51	0.86	0.86	0.02	0.06	0.07	66.25	100	98.75	63.75	107.5	107.5
Cadet	183	15	Back	Left	0.86	0.86	0.62	0.93	0.91	0.71	1	0.98	0.09	0.07	0.07	72.09	108.14	105.81	82.56	116.28	113.95
Cadet	176	14	Centre back	Left	0.97	0.97	0.5	0.98	0.91	0.5	0.98	0.9	0	0	0.01	51.55	101.03	93.81	51.55	101.03	92.78
Cadet	165	15	Midfielder	Left	0.75	0.75	0.55	0.95	0.9	0.58	0.95	0.91	0.03	0	0.01	73.33	126.67	120	77.33	126.67	121.33
Cadet	173	15	Forward	Right	0.93	0.93	0.63	0.96	0.97	0.69	1.02	0.97	0.06	0.06	0	67.74	103.23	104.3	74.19	109.68	104.3
Cadet	171	14	Centre back	Right	0.9	0.88	0.69	0.87	0.9	0.69	0.81	0.87	0	0.06	0.03	76.67	96.67	100	78.41	92.05	98.86
Cadet	184	14	Back	Right	0.71	0.71	0.61	0.84	0.73	0.58	0.91	0.82	0.03	0.07	0.09	85.92	118.31	102.82	81.69	128.17	115.49
Cadet	177	15	Centre back	Right	0.79	0.8	0.62	0.96	0.84	0.57	0.96	0.91	0.05	0	0.07	78.48	121.52	106.33	71.25	120	113.75
Cadet	184	15	Midfielder	Left	0.83	0.83	0.59	0.93	0.82	0.58	0.89	0.8	0.01	0.04	0.02	71.08	112.05	98.8	69.88	107.23	96.39
Cadet	165	15	Winger	Left	0.76	0.76	0.52	0.69	0.77	0.55	0.79	0.75	0.03	0.1	0.02	68.42	90.79	101.32	72.37	103.95	98.68
Cadet	181	14	Winger	Left	0.89	0.89	0.89	0.88	0.79	0.72	1	0.86	0.17	0.12	0.07	100	98.88	88.76	80.9	112.36	96.63
Cadet	171	14	Midfielder	Left	0.86	0.86	0.63	0.86	0.8	0.6	0.89	0.78	0.03	0.03	0.02	73.26	100	93.02	69.77	103.49	90.7
Cadet	178	15	Midfielder	Left	0.92	0.91	0.6	0.9	0.83	0.59	0.91	0.91	0.01	0.01	0.08	65.22	97.83	90.22	64.84	100	100
Cadet	176	15	Midfielder	Right	0.77	0.77	0.58	0.81	0.89	0.57	0.81	0.93	0.01	0	0.04	75.32	105.19	115.58	74.03	105.19	120.78
Cadet	157	15	Midfielder	Right	0.81	0.81	0.61	0.76	0.88	0.6	0.86	0.9	0.01	0.1	0.02	75.31	93.83	108.64	74.07	106.17	111.11
Cadet	176	15	Midfielder	Right	0.81	0.81	0.54	0.85	0.77	0.57	0.84	0.73	0.03	0.01	0.04	66.67	104.94	95.06	70.37	103.7	90.12
Cadet	171	14	Back	Right	0.91	0.91	0.52	0.79	0.89	0.55	0.81	0.75	0.03	0.02	0.14	57.14	86.81	97.8	60.44	89.01	82.42
Cadet	160	15	Centre back	Right	0.8	0.8	0.64	1.01	0.95	0.64	0.98	0.94	0	0.03	0.01	80	126.25	118.75	80	122.5	117.5
Cadet	176	15	Goalkeeper	Right	0.93	0.92	0.59	0.82	0.84	0.66	1.03	0.96	0.07	0.21	0.12	63.44	88.17	90.32	71.74	111.96	104.35
Cadet	170	15	Goalkeeper	Right	1.08	1.08	0.62	1.08	0.97	0.59	0.94	0.99	0.03	0.14	0.02	57.41	100	89.81	54.63	87.04	91.67
Cadet	171	15	Forward	Right	0.87	0.87	0.54	0.85	0.82	0.51	0.86	0.85	0.03	0.01	0.03	62.07	97.7	94.25	58.62	98.85	97.7
Cadet	185	15	Back	Left	0.76	0.76	0.53	0.95	0.91	0.54	0.87	0.9	0.01	0.08	0.01	69.74	125	119.74	71.05	114.47	118.42
Cadet	163	14	Midfielder	Right	0.89	0.89	0.68	0.92	0.88	0.62	0.88	0.88	0.06	0.04	0	76.4	103.37	98.88	69.66	98.88	98.88
Cadet	175	14	Midfielder	Right	0.87	0.86	0.59	0.92	0.85	0.58	0.94	0.75	0.01	0.02	0.1	67.82	105.75	97.7	67.44	109.3	87.21
Cadet	181	14	Goalkeeper	Right	0.81	0.81	0.61	0.96	0.87	0.55	0.89	0.89	0.06	0.07	0.02	75.31	118.52	107.41	67.9	109.88	109.88
Cadet	166	15	Forward	Right	0.83	0.83	0.7	0.92	0.82	0.68	0.84	0.95	0.02	0.08	0.13	84.34	110.84	98.8	81.93	101.2	114.46
Cadet	174	15	Forward	Right	0.7	0.71	0.53	0.79	0.86	0.56	0.89	0.83	0.03	0.1	0.03	75.71	112.86	122.86	78.87	125.35	116.9
Cadet	183	14	Back	Right	0.99	0.98	0.73	0.99	0.92	0.71	0.95	0.86	0.02	0.04	0.06	73.74	100	92.93	72.45	96.94	87.76
Cadet	156	14	Midfielder	Right	0.84	0.83	0.72	0.99	0.94	0.79	1.01	0.98	0.07	0.02	0.04	85.71	117.86	111.9	95.18	121.69	118.07
Cadet	172	14	Winger	Right	0.82	0.82	0.65	0.75	0.88	0.63	0.84	0.89	0.02	0.09	0.01	79.27	91.46	107.32	76.83	102.44	108.54
Cadet	167	15	Midfielder	Right	0.95	0.94	0.52	0.84	0.8	0.54	0.83	0.64	0.02	0.01	0.16	54.74	88.42	84.21	57.45	88.3	68.09
Cadet	169	14	Forward	Left	0.89	0.89	0.63	0.9	0.93	0.62	0.88	0.83	0.01	0.02	0.1	70.79	101.12	104.49	69.66	98.88	93.26
Cadet	181	15	Winger	Left	0.79	0.79	0.7	0.93	0.91	0.7	1	0.78	0	0.07	0.13	88.61	117.72	115.19	88.61	126.58	98.73
Cadet	172	14	Midfielder	Left	0.91	0.91	0.72	0.98	0.97	0.66	1.06	0.84	0.06	0.08	0.13	79.12	107.69	106.59	72.53	116.48	92.31
Cadet	187	14	Winger	Left	0.81	0.82	0.61	0.86	0.84	0.61	0.87	0.84	0	0.01	0	75.31	106.17	103.7	74.39	106.1	102.44
Cadet	151	15	Goalkeeper	Left	0.93	0.93	0.69	1.01	1	0.72	1.11	1.01	0.03	0.1	0.01	74.19	108.6	107.53	77.42	119.35	108.6
Junior	163	16	Midfielder	Right	0.83	0.83	0.53	0.92	0.95	0.54	0.95	0.95	0.01	0.03	0	63.86	110.84	114.46	65.06	114.46	114.46
Junior	162	16	Midfielder	Right	0.8	0.78	0.56	0.85	0.72	0.57	0.88	0.78	0.01	0.03	0.06	70	106.25	90	73.08	112.82	100
Junior	171	18	Forward	Right	0.88	0.88	0.66	0.93	0.96	0.64	0.84	0.83	0.02	0.09	0.13	75	105.68	109.09	72.73	95.45	94.32
Junior	166	18	Centre back	Right	1.04	1.04	0.64	0.91	0.85	0.65	0.91	1.09	0.01	0	0.24	61.54	87.5	81.73	62.5	87.5	104.81
Junior	175	17	Goalkeeper	Right	0.87	0.87	0.57	0.93	0.78	0.57	0.94	0.79	0	0.01	0.01	65.52	106.9	89.66	65.52	108.05	90.8
Junior	178	16	Forward	Right	0.91	0.91	0.5	0.86	0.77	0.5	0.86	0.73	0	0	0.04	54.95	94.51	84.62	54.95	94.51	80.22
Junior	172	17	Goalkeeper	Right	0.85	0.85	0.58	0.88	0.91	0.63	0.94	0.96	0.05	0.06	0.05	68.24	103.53	107.06	74.12	110.59	112.94
Junior	174	16	Midfielder	Right	0.81	0.81	0.62	0.96	0.93	0.66	1.1	0.86	0.04	0.14	0.07	76.54	118.52	114.81	81.48	135.8	106.17
Junior	181	18	Winger	Right	0.91	0.91	0.66	0.95	0.97	0.63	0.94	0.9	0.03	0.01	0.07	72.53	104.4	106.59	69.23	103.3	98.9
Junior	175	17	Midfielder	Right	0.98	0.98	0.6	0.9	0.83	0.53	0.83	0.77	0.07	0.07	0.06	61.22	91.84	84.69	54.08	84.69	78.57
Junior	171	17	Midfielder	Right	0.83	0.82	0.61	0.99	0.92	0.62	1.01	0.95	0.01	0.02	0.03	73.49	119.28	110.84	75.61	123.17	115.85
Junior	179	16	Centre back	Right	0.96	0.95	0.66	0.91	0.83	0.69	0.92	0.9	0.03	0.01	0.07	68.75	94.79	86.46	72.63	96.84	94.74
Junior	171	17	Back	Right	0.86	0.86	0.52	0.84	0.85	0.58	0.88	0.86	0.06	0.04	0.01	60.47	97.67	98.84	67.44	102.33	100
Junior	175	17	Winger	Right	0.93	0.93	0.68	1.05	0.8	0.61	1.02	0.98	0.07	0.03	0.18	73.12	112.9	86.02	65.59	109.68	105.38
Junior	170	18	Centre back	Left	0.71	0.71	0.53	1.01	0.94	0.57	0.96	0.91	0.04	0.05	0.03	74.65	142.25	132.39	80.28	135.21	128.17
Junior	179	18	Back	Left	0.84	0.84	0.6	1	0.95	0.56	0.93	0.86	0.04	0.07	0.09	71.43	119.05	113.1	66.67	110.71	102.38
Junior	162	16	Back	Left	0.86	0.86	0.59	0.96	0.78	0.6	0.87	0.75	0.01	0.09	0.03	68.6	111.63	90.7	69.77	101.16	87.21
Junior	175	19	Winger	Left	0.87	0.87	0.65	1.07	0.95	0.63	1.03	0.96	0.02	0.04	0.01	74.71	122.99	109.2	72.41	118.39	110.34
Junior	180	16	Goalkeeper	Right	0.94	0.93	0.61	1	0.73	0.63	0.98	0.97	0.02	0.02	0.24	64.89	106.38	77.66	67.74	105.38	104.3
Junior	168	16	Goalkeeper	Right	0.96	0.96	0.61	0.9	1.04	0.56	0.89	0.77	0.05	0.01	0.27	63.54	93.75	108.33	58.33	92.71	80.21
Junior	162	18	Centre back	Right	0.94	0.94	0.64	0.81	0.84	0.62	0.88	0.76	0.02	0.07	0.08	68.09	86.17	89.36	65.96	93.62	80.85
Junior	172	18	Midfielder	Right	0.77	0.77	0.54	0.9	0.85	0.53	0.75	0.74	0.01	0.15	0.11	70.13	116.88	110.39	68.83	97.4	96.1
Junior	180	18	Midfielder	Right	0.78	0.78	0.47	0.79	0.73	0.45	0.78	0.71	0.02	0.01	0.02	60.26	101.28	93.59	57.69	100	91.03
Junior	160	17	Midfielder	Right	0.83	0.83	0.69	1.01	1.01	0.61	1.01	1.02	0.08	0	0.01	83.13	121.69	121.69	73.49	121.69	122.89
Junior	189	17	Forward	Right	0.82	0.81	0.57	0.86	0.93	0.58	0.94	0.83	0.01	0.08	0.1	69.51	104.88	113.41	71.6	116.05	102.47
Junior	170	16	Back	Right	0.85	0.85	0.64	0.96	0.91	0.59	0.87	0.78	0.05	0.09	0.13	75.29	112.94	107.06	69.41	102.35	91.76
Junior	174	18	Midfielder	Right	0.82	0.82	0.49	0.83	0.9	0.41	0.87	0.73	0.08	0.04	0.17	59.76	101.22	109.76	50	106.1	89.02
Junior	178	18	Back	Right	0.89	0.88	0.61	0.66	0.88	0.71	0.92	0.84	0.1	0.26	0.04	68.54	74.16	98.88	80.68	104.55	95.45
Junior	172	17	Winger	Right	0.81	0.81	0.54	0.82	0.7	0.54	0.77	0.76	0	0.05	0.06	66.67	101.23	86.42	66.67	95.06	93.83
Junior	169	16	Midfielder	Right	0.85	0.86	0.63	1.04	0.94	0.58	1.01	0.94	0.05	0.03	0	74.12	122.35	110.59	67.44	117.44	109.3
Junior	182	17	Back	Right	0.78	0.78	0.63	0.82	0.77	0.61	0.83	0.83	0.02	0.01	0.06	80.77	105.13	98.72	78.21	106.41	106.41
Junior	170	17	Goalkeeper	Right	0.91	0.92	0.79	1.01	0.74	0.8	1	1.01	0.01	0.01	0.27	86.81	110.99	81.32	86.96	108.7	109.78
Junior	172	18	Forward	Right	0.72	0.72	0.52	0.81	0.71	0.52	0.82	0.75	0	0.01	0.04	72.22	112.5	98.61	72.22	113.89	104.17
Junior	168	16	Goalkeeper	Right	0.91	0.91	0.66	1.04	0.91	0.66	0.99	0.97	0	0.05	0.06	72.53	114.29	100	72.53	108.79	106.59
Junior	174	18	Forward	Right	0.81	0.81	0.58	0.94	0.8	0.65	0.97	0.8	0.07	0.03	0	71.6	116.05	98.77	80.25	119.75	98.77
Junior	176	16	Centre back	Right	0.96	0.96	0.71	0.92	0.95	0.7	0.97	0.96	0.01	0.05	0.01	73.96	95.83	98.96	72.92	101.04	100
Junior	160	16	Centre back	Left	0.88	0.88	0.61	0.92	0.87	0.57	0.96	0.85	0.04	0.04	0.02	69.32	104.55	98.86	64.77	109.09	96.59
Junior	166	17	Winger	Right	0.79	0.79	0.61	0.93	0.97	0.6	0.94	0.94	0.01	0.01	0.03	77.22	117.72	122.78	75.95	118.99	118.99
Junior	173	16	Centre back	Right	0.92	0.92	0.63	1.04	0.95	0.68	1.05	1.03	0.05	0.01	0.08	68.48	113.04	103.26	73.91	114.13	111.96
Junior	186	18	Midfielder	Right	0.87	0.87	0.53	0.86	0.89	0.62	0.93	1	0.09	0.07	0.11	60.92	98.85	102.3	71.26	106.9	114.94
Junior	160	17	Winger	Right	0.85	0.85	0.62	0.78	0.83	0.68	0.93	0.95	0.06	0.15	0.12	72.94	91.76	97.65	80	109.41	111.76
Junior	176	18	Midfielder	Right	0.75	0.75	0.59	0.96	0.9	0.6	0.93	0.93	0.01	0.03	0.03	78.67	128	120	80	124	124
Junior	172	15	Midfielder	Right	0.79	0.79	0.54	0.79	0.77	0.53	0.84	0.77	0.01	0.05	0	68.35	100	97.47	67.09	106.33	97.47
Junior	153	16	Midfielder	Right	0.96	0.96	0.55	0.88	0.85	0.53	0.9	0.89	0.02	0.02	0.04	57.29	91.67	88.54	55.21	93.75	92.71
Junior	191	17	Midfielder	Right	0.77	0.77	0.52	0.87	0.75	0.5	0.88	0.8	0.02	0.01	0.05	67.53	112.99	97.4	64.94	114.29	103.9
Junior	166	16	Midfielder	Right	0.86	0.86	0.64	0.9	0.89	0.63	0.93	0.84	0.01	0.03	0.05	74.42	104.65	103.49	73.26	108.14	97.67
Junior	169	16	Back	Right	0.82	0.82	0.59	0.82	0.84	0.66	1.03	0.96	0.07	0.21	0.12	71.95	100	102.44	80.49	125.61	117.07
Junior	180	16	Midfielder	Right	0.91	0.91	0.61	0.89	0.87	0.58	0.9	1.01	0.03	0.01	0.14	67.03	97.8	95.6	63.74	98.9	110.99
Junior	173	17	Midfielder	Left	0.86	0.87	0.49	0.89	0.81	0.46	0.82	0.77	0.03	0.07	0.04	56.98	103.49	94.19	52.87	94.25	88.51
Junior	148	16	Back	Left	0.91	0.92	0.48	0.86	0.86	0.57	0.86	0.81	0.09	0	0.05	52.75	94.51	94.51	61.96	93.48	88.04
Junior	171	18	Winger	Left	0.91	0.91	0.53	0.97	0.94	0.58	0.94	0.94	0.05	0.03	0	58.24	106.59	103.3	63.74	103.3	103.3
Junior	157	16	Forward	Left	0.81	0.81	0.6	0.95	0.83	0.61	0.89	0.9	0.01	0.06	0.07	74.07	117.28	102.47	75.31	109.88	111.11
Junior	179	17	Midfielder	Right	0.93	0.93	0.64	0.84	0.77	0.68	0.9	0.83	0.04	0.06	0.06	68.82	90.32	82.8	73.12	96.77	89.25
Junior	174	16	Back	Right	0.8	0.8	0.59	0.93	0.8	0.56	0.95	0.73	0.03	0.02	0.07	73.75	116.25	100	70	118.75	91.25
Junior	184	18	Midfielder	Right	0.85	0.85	0.55	0.8	0.8	0.61	0.93	0.9	0.06	0.13	0.1	64.71	94.12	94.12	71.76	109.41	105.88
Junior	185	18	Goalkeeper	Right	0.87	0.87	0.64	1.05	0.86	0.52	0.98	0.88	0.12	0.07	0.02	73.56	120.69	98.85	59.77	112.64	101.15
Junior	176	18	Centre back	Right	0.89	0.89	0.62	0.96	1	0.63	1	0.94	0.01	0.04	0.06	69.66	107.87	112.36	70.79	112.36	105.62
Junior	190	18	Winger	Right	0.79	0.8	0.58	0.86	0.88	0.6	0.84	0.87	0.02	0.02	0.01	73.42	108.86	111.39	75	105	108.75
Junior	163	17	Goalkeeper	Right	0.82	0.81	0.61	1.04	1.05	0.65	1.14	1.11	0.04	0.1	0.06	74.39	126.83	128.05	80.25	140.74	137.04
Junior	176	16	Centre back	Right	0.91	0.91	0.63	0.91	0.93	0.64	0.99	0.96	0.01	0.08	0.03	69.23	100	102.2	70.33	108.79	105.49
Junior	172	17	Midfielder	Left	0.76	0.76	0.51	0.86	0.79	0.44	0.87	0.85	0.07	0.01	0.06	67.11	113.16	103.95	57.89	114.47	111.84
Junior	174	17	Back	Left	0.76	0.77	0.56	0.93	0.75	0.52	0.85	0.88	0.04	0.08	0.13	73.68	122.37	98.68	67.53	110.39	114.29
Amateur	188	33	Centre back	Right	0.97	0.98	0.76	1.06	1.08	0.94	1.12	1.08	0.18	0.06	0	78.35	109.28	111.34	95.92	114.29	110.2
Amateur	181	19	Midfielder	Right	0.99	0.98	1	1.11	1.07	0.98	1.13	1.06	0.02	0.02	0.01	101.01	112.12	108.08	100	115.31	108.16
Amateur	180	27	Forward	Right	0.96	0.99	0.88	1	1.06	0.88	1.04	1	0	0.04	0.06	91.67	104.17	110.42	88.89	105.05	101.01
Amateur	178	24	Centre back	Right	0.93	0.94	0.85	1.14	1.11	0.98	1.16	1.16	0.13	0.02	0.05	91.4	122.58	119.35	104.26	123.4	123.4
Amateur	184	26	Back	Left	0.99	0.99	1.01	1.16	1.15	1.03	1.27	1.11	0.02	0.11	0.04	102.02	117.17	116.16	104.04	128.28	112.12
Amateur	179	25	Back	Right	0.94	0.94	0.98	1.18	1.18	0.93	1.24	1.24	0.05	0.06	0.06	104.26	125.53	125.53	98.94	131.91	131.91
Amateur	175	21	Goalkeeper	Right	0.96	0.95	0.99	1.06	1.08	0.99	1.05	1.09	0	0.01	0.01	103.13	110.42	112.5	104.21	110.53	114.74
Amateur	180	27	Midfielder	Right	0.95	0.96	0.88	0.92	1.1	0.96	1.17	1.14	0.08	0.25	0.04	92.63	96.84	115.79	100	121.88	118.75
Amateur	190	27	Goalkeeper	Right	1.03	1.03	1.08	1.06	1.06	1.08	1.06	1.04	0	0	0.02	104.85	102.91	102.91	104.85	102.91	100.97
Amateur	184	23	Midfielder	Right	0.98	0.98	1.12	1.29	1.17	1.11	1.3	1.19	0.01	0.01	0.02	114.29	131.63	119.39	113.27	132.65	121.43
Amateur	173	28	Midfielder	Right	0.9	0.9	1.14	1.2	1.14	1.12	1.09	1.16	0.02	0.11	0.02	126.67	133.33	126.67	124.44	121.11	128.89
Amateur	182	28	Centre back	Left	1	1	0.88	0.93	1.02	0.84	0.88	1.01	0.04	0.05	0.01	88	93	102	84	88	101
Amateur	188	19	Centre back	Left	1.06	1.05	0.84	1.19	1.25	0.89	1.13	1.22	0.05	0.06	0.03	79.25	112.26	117.92	84.76	107.62	116.19
Amateur	186	34	Centre back	Right	1.02	1.04	1.05	1.16	1.09	1	1.06	1.15	0.05	0.1	0.06	102.94	113.73	106.86	96.15	101.92	110.58
Amateur	174	23	Midfielder	Right	0.94	0.95	0.85	0.91	0.88	1.01	0.79	0.99	0.16	0.12	0.11	90.43	96.81	93.62	106.32	83.16	104.21
Amateur	180	19	Winger	Right	0.96	0.96	0.87	0.98	1	0.89	0.92	1	0.02	0.06	0	90.63	102.08	104.17	92.71	95.83	104.17
Amateur	180	32	Forward	Right	0.95	0.95	1.13	1.1	1.05	1.14	1.16	1.12	0.01	0.06	0.07	118.95	115.79	110.53	120	122.11	117.89
Amateur	170	23	Forward	Left	0.9	0.9	1.1	1.18	1.23	0.95	1.1	1	0.15	0.08	0.23	122.22	131.11	136.67	105.56	122.22	111.11
Amateur	175	30	Winger	Right	0.93	0.94	1.13	1.19	1.11	1.12	1.2	1.11	0.01	0.01	0	121.51	127.96	119.35	119.15	127.66	118.09
Amateur	178	20	Back	Right	0.95	0.96	1.12	1.2	1.15	1.12	1.21	1.14	0	0.01	0.01	117.89	126.32	121.05	116.67	126.04	118.75
Amateur	176	26	Back	Left	0.97	0.98	0.93	1.2	1.18	0.97	1.21	1.24	0.04	0.01	0.06	95.88	123.71	121.65	98.98	123.47	126.53
Semiprofessional	182	26	Goalkeeper	Right	0.87	0.87	0.92	1.01	0.92	0.91	1	0.88	0.01	0.01	0.04	105.75	116.09	105.75	104.6	114.94	101.15
Semiprofessional	174	21	Back	Right	0.74	0.74	0.9	1	1.1	0.91	1.1	1.15	0.01	0.1	0.05	121.62	135.14	148.65	122.97	148.65	155.41
Semiprofessional	171	33	Back	Right	0.81	0.81	0.86	1.18	1.16	0.89	1.14	1.15	0.03	0.04	0.01	106.17	145.68	143.21	109.88	140.74	141.98
Semiprofessional	180	27	Centre back	Right	0.86	0.86	1	0.9	1	0.97	0.95	1.1	0.03	0.05	0.1	116.28	104.65	116.28	112.79	110.47	127.91
Semiprofessional	188	25	Centre back	Right	0.93	0.93	0.87	1.16	1.13	0.88	1.16	1.08	0.01	0	0.05	93.55	124.73	121.51	94.62	124.73	116.13
Semiprofessional	183	24	Centre back	Left	0.88	0.88	0.91	1.1	1.14	0.95	1.15	1.14	0.04	0.05	0	103.41	125	129.55	107.95	130.68	129.55
Semiprofessional	179	26	Back	Left	0.86	0.87	0.8	0.95	0.9	0.85	1	1.14	0.05	0.05	0.24	93.02	110.47	104.65	97.7	114.94	131.03
Semiprofessional	183	30	Midfielder	Right	0.86	0.86	0.92	1.17	1.22	0.98	1.22	1.23	0.06	0.05	0.01	106.98	136.05	141.86	113.95	141.86	143.02
Semiprofessional	181	27	Midfielder	Right	0.84	0.84	0.95	1.08	1.15	0.98	1.09	1.08	0.03	0.01	0.07	113.1	128.57	136.9	116.67	129.76	128.57
Semiprofessional	178	24	Winger	Left	0.82	0.82	0.8	1.1	1.1	0.85	1.05	1.03	0.05	0.05	0.07	97.56	134.15	134.15	103.66	128.05	125.61
Semiprofessional	179	24	Winger	Right	0.83	0.83	0.9	1.2	1.15	0.94	1.2	1.25	0.04	0	0.1	108.43	144.58	138.55	113.25	144.58	150.6
Semiprofessional	177	26	Winger	Right	0.81	0.81	1	1	1.1	1	1.1	1.15	0	0.1	0.05	123.46	123.46	135.8	123.46	135.8	141.98
Semiprofessional	170	28	Forward	Left	0.77	0.77	0.88	1.07	1.2	0.92	1.04	1.11	0.04	0.03	0.09	114.29	138.96	155.84	119.48	135.06	144.16
Semiprofessional	186	30	Forward	Right	0.87	0.87	0.96	0.97	1	0.92	0.95	1.09	0.04	0.02	0.09	110.34	111.49	114.94	105.75	109.2	125.29
Semiprofessional	195	23	Goalkeeper	Right	1.03	1.03	1.03	1.24	1.36	1.05	1.28	1.4	0.02	0.04	0.04	100	120.39	132.04	101.94	124.27	135.92
Semiprofessional	173	22	Back	Right	0.84	0.83	0.87	1.12	1.16	0.89	1.14	1.15	0.02	0.02	0.01	103.57	133.33	138.1	107.23	137.35	138.55
Semiprofessional	179	25	Midfielder	Right	0.89	0.89	0.9	1.13	1.18	0.98	1.18	1.2	0.08	0.05	0.02	101.12	126.97	132.58	110.11	132.58	134.83
Semiprofessional	181	24	Midfielder	Right	0.91	0.91	0.94	1.17	1.2	0.98	1.22	1.23	0.04	0.05	0.03	103.3	128.57	131.87	107.69	134.07	135.16
Semiprofessional	181	23	Back	Left	0.87	0.86	0.85	0.98	0.9	0.91	1.08	0.98	0.06	0.1	0.08	97.7	112.64	103.45	105.81	125.58	113.95
Professional	182	33	Back	Left	0.9	0.88	0.64	1	1.09	0.62	1.02	1.05	0.02	0.02	0.04	71.11	111.11	121.11	70.45	115.91	119.32
Professional	175	33	Winger	Right	0.9	0.92	0.59	1.05	1.07	0.6	1.01	1.05	0.01	0.04	0.02	65.56	116.67	118.89	65.22	109.78	114.13
Professional	182	34	Centre back	Right	0.94	0.95	0.53	1.07	1.12	0.45	1.18	1.11	0.08	0.11	0.01	56.38	113.83	119.15	47.37	124.21	116.84
Professional	180	37	Centre back	Right	0.89	0.9	0.64	1.06	1.05	0.63	1.08	1.05	0.01	0.02	0	71.91	119.1	117.98	70	120	116.67
Professional	182	31	Goalkeeper	Right	0.93	0.92	0.52	1.04	1.02	0.52	1.07	1.1	0	0.03	0.08	55.91	111.83	109.68	56.52	116.3	119.57
Professional	182	28	Back	Right	0.94	0.94	0.51	1.1	1.07	0.6	1.1	1.04	0.09	0	0.03	54.26	117.02	113.83	63.83	117.02	110.64
Professional	176	32	Centre back	Left	0.87	0.88	0.48	0.97	0.91	0.51	1.05	1	0.03	0.08	0.09	55.17	111.49	104.6	57.95	119.32	113.64
Professional	183	37	Midfielder	Right	0.88	0.88	0.45	0.97	0.93	0.52	1.03	0.87	0.07	0.06	0.06	51.14	110.23	105.68	59.09	117.05	98.86
Professional	171	28	Winger	Left	0.87	0.87	0.56	1.06	1.04	0.54	1.04	1.05	0.02	0.02	0.01	64.37	121.84	119.54	62.07	119.54	120.69
Professional	179	32	Forward	Right	0.89	0.88	0.66	1.12	1.08	0.65	1.16	1.12	0.01	0.04	0.04	74.16	125.84	121.35	73.86	131.82	127.27
Professional	184	34	Midfielder	Right	0.99	0.97	0.61	1.12	1.12	0.56	1.02	1.09	0.05	0.1	0.03	61.62	113.13	113.13	57.73	105.15	112.37
Professional	180	28	Back	Right	0.92	0.9	0.62	1.13	1.04	0.58	1.13	1.05	0.04	0	0.01	67.39	122.83	113.04	64.44	125.56	116.67
Professional	177	32	Midfielder	Right	0.91	0.91	0.48	0.82	0.82	0.5	0.87	0.82	0.02	0.05	0	52.75	90.11	90.11	54.95	95.6	90.11
Professional	196	37	Goalkeeper	Right	1.02	1.02	0.76	1.23	1.22	0.69	1.23	1.24	0.07	0	0.02	74.51	120.59	119.61	67.65	120.59	121.57
Professional	180	34	Forward	Right	0.93	0.92	0.56	0.96	0.97	0.57	1	1.01	0.01	0.04	0.04	60.22	103.23	104.3	61.96	108.7	109.78
Professional	185	37	Goalkeeper	Right	0.94	0.9	0.53	1.07	1.06	0.57	1.07	1.05	0.04	0	0.01	56.38	113.83	112.77	63.33	118.89	116.67
Professional	175	38	Midfielder	Right	0.88	0.87	0.51	1.11	1.05	0.46	1.07	0.95	0.05	0.04	0.1	57.95	126.14	119.32	52.87	122.99	109.2
Professional	183	35	Midfielder	Right	0.94	0.96	0.61	1.13	1	0.6	1.16	1.1	0.01	0.03	0.1	64.89	120.21	106.38	62.5	120.83	114.58
Professional	174	31	Forward	Left	0.87	0.88	0.51	1.08	0.99	0.54	1.05	1.04	0.03	0.03	0.05	58.62	124.14	113.79	61.36	119.32	118.18
Professional	187	32	Back	Right	0.96	0.95	0.57	1.02	1.06	0.56	1.04	1.04	0.01	0.02	0.02	59.38	106.25	110.42	58.95	109.47	109.47
Professional	177	34	Midfielder	Left	0.85	0.86	0.57	0.91	0.96	0.62	0.9	0.92	0.05	0.01	0.04	67.06	107.06	112.94	72.3	104.65	106.98
Professional	180	29	Winger	Right	0.9	0.91	0.55	1.1	1.12	0.58	1.1	1.12	0.03	0	0	61.11	122.22	124.44	63.74	120.88	123.08
Professional	173	31	Winger	Right	0.87	0.88	0.5	0.99	1.05	0.48	1	1.01	0.02	0.01	0.04	57.47	113.79	120.69	54.55	113.64	114.77

## Sheet: BBDD CORREGIDA (2)
Category	Age	Position	YBT_AN_Dom_first	YBT_PM_Dom_first	YBT_PL_Dom_first	YBT_AN_Ndom_first	YBT_PM_Ndom_first	YBT_PL_Ndom_first	Def. AN (m)	Def. PM (m)	Def. PL (m)	YBT_AN_Dom	YBT_PM_Dom	YBT_PL_Dom	YBT_AN_NDom	YBT_PM_NDom	YBT_PL_NDom		YBT_AN_Dom_first
Cadet	14	Back	0.58	0.99	0.83	0.52	0.89	0.84	0.06	0.1	0.01	79.45	135.62	113.7	71.23	121.92	115.07		YBT_PM_Dom_first
Cadet	15	Midfielder	0.56	0.89	0.96	0.55	0.9	0.74	0.01	0.01	0.22	70	111.25	120	68.75	112.5	92.5		YBT_PL_Dom_first
Cadet	14	Midfielder	0.48	0.87	0.72	0.48	0.86	0.7	0	0.01	0.02	62.34	112.99	93.51	62.34	111.69	90.91		YBT_AN_Ndom_first
Cadet	14	Centre back	0.69	1.07	1.02	0.63	0.98	1.04	0.06	0.09	0.02	72.63	112.63	107.37	66.32	103.16	109.47		YBT_PM_Ndom_first
Cadet	15	Midfielder	0.53	0.91	0.88	0.58	0.91	0.89	0.05	0	0.01	63.86	109.64	106.02	69.88	109.64	107.23		YBT_PL_Ndom_first
Cadet	14	Midfielder	0.49	0.84	0.78	0.48	0.89	0.83	0.01	0.05	0.05	62.82	107.69	100	60.76	112.66	105.06
Cadet	15	Goalkeeper	0.61	0.92	0.88	0.64	0.99	0.97	0.03	0.07	0.09	71.76	108.24	103.53	74.42	115.12	112.79
Cadet	15	Centre back	0.48	0.88	0.82	0.53	0.92	0.76	0.05	0.04	0.06	52.75	96.7	90.11	57.61	100	82.61
Cadet	14	Forward	0.51	0.88	0.95	0.52	0.88	0.88	0.01	0	0.07	64.56	111.39	120.25	65.82	111.39	111.39
Cadet	14	Winger	0.54	0.88	0.88	0.52	0.76	0.79	0.02	0.12	0.09	67.5	110	110	64.2	93.83	97.53
Cadet	14	Midfielder	0.5	0.88	0.9	0.52	0.93	0.9	0.02	0.05	0	54.95	96.7	98.9	57.14	102.2	98.9
Cadet	14	Midfielder	0.63	0.83	0.76	0.6	0.87	0.89	0.03	0.04	0.13	77.78	102.47	93.83	74.07	107.41	109.88
Cadet	14	Back	0.53	0.8	0.79	0.51	0.86	0.86	0.02	0.06	0.07	66.25	100	98.75	63.75	107.5	107.5
Cadet	15	Back	0.62	0.93	0.91	0.71	1	0.98	0.09	0.07	0.07	72.09	108.14	105.81	82.56	116.28	113.95
Cadet	14	Centre back	0.5	0.98	0.91	0.5	0.98	0.9	0	0	0.01	51.55	101.03	93.81	51.55	101.03	92.78
Cadet	15	Midfielder	0.55	0.95	0.9	0.58	0.95	0.91	0.03	0	0.01	73.33	126.67	120	77.33	126.67	121.33
Cadet	15	Forward	0.63	0.96	0.97	0.69	1.02	0.97	0.06	0.06	0	67.74	103.23	104.3	74.19	109.68	104.3
Cadet	14	Centre back	0.69	0.87	0.9	0.69	0.81	0.87	0	0.06	0.03	76.67	96.67	100	78.41	92.05	98.86
Cadet	14	Back	0.61	0.84	0.73	0.58	0.91	0.82	0.03	0.07	0.09	85.92	118.31	102.82	81.69	128.17	115.49
Cadet	15	Centre back	0.62	0.96	0.84	0.57	0.96	0.91	0.05	0	0.07	78.48	121.52	106.33	71.25	120	113.75
Cadet	15	Midfielder	0.59	0.93	0.82	0.58	0.89	0.8	0.01	0.04	0.02	71.08	112.05	98.8	69.88	107.23	96.39
Cadet	15	Winger	0.52	0.69	0.77	0.55	0.79	0.75	0.03	0.1	0.02	68.42	90.79	101.32	72.37	103.95	98.68
Cadet	14	Winger	0.89	0.88	0.79	0.72	1	0.86	0.17	0.12	0.07	100	98.88	88.76	80.9	112.36	96.63
Cadet	14	Midfielder	0.63	0.86	0.8	0.6	0.89	0.78	0.03	0.03	0.02	73.26	100	93.02	69.77	103.49	90.7
Cadet	15	Midfielder	0.6	0.9	0.83	0.59	0.91	0.91	0.01	0.01	0.08	65.22	97.83	90.22	64.84	100	100
Cadet	15	Midfielder	0.58	0.81	0.89	0.57	0.81	0.93	0.01	0	0.04	75.32	105.19	115.58	74.03	105.19	120.78
Cadet	15	Midfielder	0.61	0.76	0.88	0.6	0.86	0.9	0.01	0.1	0.02	75.31	93.83	108.64	74.07	106.17	111.11
Cadet	15	Midfielder	0.54	0.85	0.77	0.57	0.84	0.73	0.03	0.01	0.04	66.67	104.94	95.06	70.37	103.7	90.12
Cadet	14	Back	0.52	0.79	0.89	0.55	0.81	0.75	0.03	0.02	0.14	57.14	86.81	97.8	60.44	89.01	82.42
Cadet	15	Centre back	0.64	1.01	0.95	0.64	0.98	0.94	0	0.03	0.01	80	126.25	118.75	80	122.5	117.5
Cadet	15	Goalkeeper	0.59	0.82	0.84	0.66	1.03	0.96	0.07	0.21	0.12	63.44	88.17	90.32	71.74	111.96	104.35
Cadet	15	Goalkeeper	0.62	1.08	0.97	0.59	0.94	0.99	0.03	0.14	0.02	57.41	100	89.81	54.63	87.04	91.67
Cadet	15	Forward	0.54	0.85	0.82	0.51	0.86	0.85	0.03	0.01	0.03	62.07	97.7	94.25	58.62	98.85	97.7
Cadet	15	Back	0.53	0.95	0.91	0.54	0.87	0.9	0.01	0.08	0.01	69.74	125	119.74	71.05	114.47	118.42
Cadet	14	Midfielder	0.68	0.92	0.88	0.62	0.88	0.88	0.06	0.04	0	76.4	103.37	98.88	69.66	98.88	98.88
Cadet	14	Midfielder	0.59	0.92	0.85	0.58	0.94	0.75	0.01	0.02	0.1	67.82	105.75	97.7	67.44	109.3	87.21
Cadet	14	Goalkeeper	0.61	0.96	0.87	0.55	0.89	0.89	0.06	0.07	0.02	75.31	118.52	107.41	67.9	109.88	109.88
Cadet	15	Forward	0.7	0.92	0.82	0.68	0.84	0.95	0.02	0.08	0.13	84.34	110.84	98.8	81.93	101.2	114.46
Cadet	15	Forward	0.53	0.79	0.86	0.56	0.89	0.83	0.03	0.1	0.03	75.71	112.86	122.86	78.87	125.35	116.9
Cadet	14	Back	0.73	0.99	0.92	0.71	0.95	0.86	0.02	0.04	0.06	73.74	100	92.93	72.45	96.94	87.76
Cadet	14	Midfielder	0.72	0.99	0.94	0.79	1.01	0.98	0.07	0.02	0.04	85.71	117.86	111.9	95.18	121.69	118.07
Cadet	14	Winger	0.65	0.75	0.88	0.63	0.84	0.89	0.02	0.09	0.01	79.27	91.46	107.32	76.83	102.44	108.54
Cadet	15	Midfielder	0.52	0.84	0.8	0.54	0.83	0.64	0.02	0.01	0.16	54.74	88.42	84.21	57.45	88.3	68.09
Cadet	14	Forward	0.63	0.9	0.93	0.62	0.88	0.83	0.01	0.02	0.1	70.79	101.12	104.49	69.66	98.88	93.26
Cadet	15	Winger	0.7	0.93	0.91	0.7	1	0.78	0	0.07	0.13	88.61	117.72	115.19	88.61	126.58	98.73
Cadet	14	Midfielder	0.72	0.98	0.97	0.66	1.06	0.84	0.06	0.08	0.13	79.12	107.69	106.59	72.53	116.48	92.31
Cadet	14	Winger	0.61	0.86	0.84	0.61	0.87	0.84	0	0.01	0	75.31	106.17	103.7	74.39	106.1	102.44
Cadet	15	Goalkeeper	0.69	1.01	1	0.72	1.11	1.01	0.03	0.1	0.01	74.19	108.6	107.53	77.42	119.35	108.6
Junior	16	Midfielder	0.53	0.92	0.95	0.54	0.95	0.95	0.01	0.03	0	63.86	110.84	114.46	65.06	114.46	114.46
Junior	16	Midfielder	0.56	0.85	0.72	0.57	0.88	0.78	0.01	0.03	0.06	70	106.25	90	73.08	112.82	100
Junior	18	Forward	0.66	0.93	0.96	0.64	0.84	0.83	0.02	0.09	0.13	75	105.68	109.09	72.73	95.45	94.32
Junior	18	Centre back	0.64	0.91	0.85	0.65	0.91	1.09	0.01	0	0.24	61.54	87.5	81.73	62.5	87.5	104.81
Junior	17	Goalkeeper	0.57	0.93	0.78	0.57	0.94	0.79	0	0.01	0.01	65.52	106.9	89.66	65.52	108.05	90.8
Junior	16	Forward	0.5	0.86	0.77	0.5	0.86	0.73	0	0	0.04	54.95	94.51	84.62	54.95	94.51	80.22
Junior	17	Goalkeeper	0.58	0.88	0.91	0.63	0.94	0.96	0.05	0.06	0.05	68.24	103.53	107.06	74.12	110.59	112.94
Junior	16	Midfielder	0.62	0.96	0.93	0.66	1.1	0.86	0.04	0.14	0.07	76.54	118.52	114.81	81.48	135.8	106.17
Junior	18	Winger	0.66	0.95	0.97	0.63	0.94	0.9	0.03	0.01	0.07	72.53	104.4	106.59	69.23	103.3	98.9
Junior	17	Midfielder	0.6	0.9	0.83	0.53	0.83	0.77	0.07	0.07	0.06	61.22	91.84	84.69	54.08	84.69	78.57
Junior	17	Midfielder	0.61	0.99	0.92	0.62	1.01	0.95	0.01	0.02	0.03	73.49	119.28	110.84	75.61	123.17	115.85
Junior	16	Centre back	0.66	0.91	0.83	0.69	0.92	0.9	0.03	0.01	0.07	68.75	94.79	86.46	72.63	96.84	94.74
Junior	17	Back	0.52	0.84	0.85	0.58	0.88	0.86	0.06	0.04	0.01	60.47	97.67	98.84	67.44	102.33	100
Junior	17	Winger	0.68	1.05	0.8	0.61	1.02	0.98	0.07	0.03	0.18	73.12	112.9	86.02	65.59	109.68	105.38
Junior	18	Centre back	0.53	1.01	0.94	0.57	0.96	0.91	0.04	0.05	0.03	74.65	142.25	132.39	80.28	135.21	128.17
Junior	18	Back	0.6	1	0.95	0.56	0.93	0.86	0.04	0.07	0.09	71.43	119.05	113.1	66.67	110.71	102.38
Junior	16	Back	0.59	0.96	0.78	0.6	0.87	0.75	0.01	0.09	0.03	68.6	111.63	90.7	69.77	101.16	87.21
Junior	19	Winger	0.65	1.07	0.95	0.63	1.03	0.96	0.02	0.04	0.01	74.71	122.99	109.2	72.41	118.39	110.34
Junior	16	Goalkeeper	0.61	1	0.73	0.63	0.98	0.97	0.02	0.02	0.24	64.89	106.38	77.66	67.74	105.38	104.3
Junior	16	Goalkeeper	0.61	0.9	1.04	0.56	0.89	0.77	0.05	0.01	0.27	63.54	93.75	108.33	58.33	92.71	80.21
Junior	18	Centre back	0.64	0.81	0.84	0.62	0.88	0.76	0.02	0.07	0.08	68.09	86.17	89.36	65.96	93.62	80.85
Junior	18	Midfielder	0.54	0.9	0.85	0.53	0.75	0.74	0.01	0.15	0.11	70.13	116.88	110.39	68.83	97.4	96.1
Junior	18	Midfielder	0.47	0.79	0.73	0.45	0.78	0.71	0.02	0.01	0.02	60.26	101.28	93.59	57.69	100	91.03
Junior	17	Midfielder	0.69	1.01	1.01	0.61	1.01	1.02	0.08	0	0.01	83.13	121.69	121.69	73.49	121.69	122.89
Junior	17	Forward	0.57	0.86	0.93	0.58	0.94	0.83	0.01	0.08	0.1	69.51	104.88	113.41	71.6	116.05	102.47
Junior	16	Back	0.64	0.96	0.91	0.59	0.87	0.78	0.05	0.09	0.13	75.29	112.94	107.06	69.41	102.35	91.76
Junior	18	Midfielder	0.49	0.83	0.9	0.41	0.87	0.73	0.08	0.04	0.17	59.76	101.22	109.76	50	106.1	89.02
Junior	18	Back	0.61	0.66	0.88	0.71	0.92	0.84	0.1	0.26	0.04	68.54	74.16	98.88	80.68	104.55	95.45
Junior	17	Winger	0.54	0.82	0.7	0.54	0.77	0.76	0	0.05	0.06	66.67	101.23	86.42	66.67	95.06	93.83
Junior	16	Midfielder	0.63	1.04	0.94	0.58	1.01	0.94	0.05	0.03	0	74.12	122.35	110.59	67.44	117.44	109.3
Junior	17	Back	0.63	0.82	0.77	0.61	0.83	0.83	0.02	0.01	0.06	80.77	105.13	98.72	78.21	106.41	106.41
Junior	17	Goalkeeper	0.79	1.01	0.74	0.8	1	1.01	0.01	0.01	0.27	86.81	110.99	81.32	86.96	108.7	109.78
Junior	18	Forward	0.52	0.81	0.71	0.52	0.82	0.75	0	0.01	0.04	72.22	112.5	98.61	72.22	113.89	104.17
Junior	16	Goalkeeper	0.66	1.04	0.91	0.66	0.99	0.97	0	0.05	0.06	72.53	114.29	100	72.53	108.79	106.59
Junior	18	Forward	0.58	0.94	0.8	0.65	0.97	0.8	0.07	0.03	0	71.6	116.05	98.77	80.25	119.75	98.77
Junior	16	Centre back	0.71	0.92	0.95	0.7	0.97	0.96	0.01	0.05	0.01	73.96	95.83	98.96	72.92	101.04	100
Junior	16	Centre back	0.61	0.92	0.87	0.57	0.96	0.85	0.04	0.04	0.02	69.32	104.55	98.86	64.77	109.09	96.59
Junior	17	Winger	0.61	0.93	0.97	0.6	0.94	0.94	0.01	0.01	0.03	77.22	117.72	122.78	75.95	118.99	118.99
Junior	16	Centre back	0.63	1.04	0.95	0.68	1.05	1.03	0.05	0.01	0.08	68.48	113.04	103.26	73.91	114.13	111.96
Junior	18	Midfielder	0.53	0.86	0.89	0.62	0.93	1	0.09	0.07	0.11	60.92	98.85	102.3	71.26	106.9	114.94
Junior	17	Winger	0.62	0.78	0.83	0.68	0.93	0.95	0.06	0.15	0.12	72.94	91.76	97.65	80	109.41	111.76
Junior	18	Midfielder	0.59	0.96	0.9	0.6	0.93	0.93	0.01	0.03	0.03	78.67	128	120	80	124	124
Junior	15	Midfielder	0.54	0.79	0.77	0.53	0.84	0.77	0.01	0.05	0	68.35	100	97.47	67.09	106.33	97.47
Junior	16	Midfielder	0.55	0.88	0.85	0.53	0.9	0.89	0.02	0.02	0.04	57.29	91.67	88.54	55.21	93.75	92.71
Junior	17	Midfielder	0.52	0.87	0.75	0.5	0.88	0.8	0.02	0.01	0.05	67.53	112.99	97.4	64.94	114.29	103.9
Junior	16	Midfielder	0.64	0.9	0.89	0.63	0.93	0.84	0.01	0.03	0.05	74.42	104.65	103.49	73.26	108.14	97.67
Junior	16	Back	0.59	0.82	0.84	0.66	1.03	0.96	0.07	0.21	0.12	71.95	100	102.44	80.49	125.61	117.07
Junior	16	Midfielder	0.61	0.89	0.87	0.58	0.9	1.01	0.03	0.01	0.14	67.03	97.8	95.6	63.74	98.9	110.99
Junior	17	Midfielder	0.49	0.89	0.81	0.46	0.82	0.77	0.03	0.07	0.04	56.98	103.49	94.19	52.87	94.25	88.51
Junior	16	Back	0.48	0.86	0.86	0.57	0.86	0.81	0.09	0	0.05	52.75	94.51	94.51	61.96	93.48	88.04
Junior	18	Winger	0.53	0.97	0.94	0.58	0.94	0.94	0.05	0.03	0	58.24	106.59	103.3	63.74	103.3	103.3
Junior	16	Forward	0.6	0.95	0.83	0.61	0.89	0.9	0.01	0.06	0.07	74.07	117.28	102.47	75.31	109.88	111.11
Junior	17	Midfielder	0.64	0.84	0.77	0.68	0.9	0.83	0.04	0.06	0.06	68.82	90.32	82.8	73.12	96.77	89.25
Junior	16	Back	0.59	0.93	0.8	0.56	0.95	0.73	0.03	0.02	0.07	73.75	116.25	100	70	118.75	91.25
Junior	18	Midfielder	0.55	0.8	0.8	0.61	0.93	0.9	0.06	0.13	0.1	64.71	94.12	94.12	71.76	109.41	105.88
Junior	18	Goalkeeper	0.64	1.05	0.86	0.52	0.98	0.88	0.12	0.07	0.02	73.56	120.69	98.85	59.77	112.64	101.15
Junior	18	Centre back	0.62	0.96	1	0.63	1	0.94	0.01	0.04	0.06	69.66	107.87	112.36	70.79	112.36	105.62
Junior	18	Winger	0.58	0.86	0.88	0.6	0.84	0.87	0.02	0.02	0.01	73.42	108.86	111.39	75	105	108.75
Junior	17	Goalkeeper	0.61	1.04	1.05	0.65	1.14	1.11	0.04	0.1	0.06	74.39	126.83	128.05	80.25	140.74	137.04
Junior	16	Centre back	0.63	0.91	0.93	0.64	0.99	0.96	0.01	0.08	0.03	69.23	100	102.2	70.33	108.79	105.49
Junior	17	Midfielder	0.51	0.86	0.79	0.44	0.87	0.85	0.07	0.01	0.06	67.11	113.16	103.95	57.89	114.47	111.84
Junior	17	Back	0.56	0.93	0.75	0.52	0.85	0.88	0.04	0.08	0.13	73.68	122.37	98.68	67.53	110.39	114.29
Amateur	33	Centre back	0.76	1.06	1.08	0.94	1.12	1.08	0.18	0.06	0	78.35	109.28	111.34	95.92	114.29	110.2
Amateur	19	Midfielder	1	1.11	1.07	0.98	1.13	1.06	0.02	0.02	0.01	101.01	112.12	108.08	100	115.31	108.16
Amateur	27	Forward	0.88	1	1.06	0.88	1.04	1	0	0.04	0.06	91.67	104.17	110.42	88.89	105.05	101.01
Amateur	24	Centre back	0.85	1.14	1.11	0.98	1.16	1.16	0.13	0.02	0.05	91.4	122.58	119.35	104.26	123.4	123.4
Amateur	26	Back	1.01	1.16	1.15	1.03	1.27	1.11	0.02	0.11	0.04	102.02	117.17	116.16	104.04	128.28	112.12
Amateur	25	Back	0.98	1.18	1.18	0.93	1.24	1.24	0.05	0.06	0.06	104.26	125.53	125.53	98.94	131.91	131.91
Amateur	21	Goalkeeper	0.99	1.06	1.08	0.99	1.05	1.09	0	0.01	0.01	103.13	110.42	112.5	104.21	110.53	114.74
Amateur	27	Midfielder	0.88	0.92	1.1	0.96	1.17	1.14	0.08	0.25	0.04	92.63	96.84	115.79	100	121.88	118.75
Amateur	27	Goalkeeper	1.08	1.06	1.06	1.08	1.06	1.04	0	0	0.02	104.85	102.91	102.91	104.85	102.91	100.97
Amateur	23	Midfielder	1.12	1.29	1.17	1.11	1.3	1.19	0.01	0.01	0.02	114.29	131.63	119.39	113.27	132.65	121.43
Amateur	28	Midfielder	1.14	1.2	1.14	1.12	1.09	1.16	0.02	0.11	0.02	126.67	133.33	126.67	124.44	121.11	128.89
Amateur	28	Centre back	0.88	0.93	1.02	0.84	0.88	1.01	0.04	0.05	0.01	88	93	102	84	88	101
Amateur	19	Centre back	0.84	1.19	1.25	0.89	1.13	1.22	0.05	0.06	0.03	79.25	112.26	117.92	84.76	107.62	116.19
Amateur	34	Centre back	1.05	1.16	1.09	1	1.06	1.15	0.05	0.1	0.06	102.94	113.73	106.86	96.15	101.92	110.58
Amateur	23	Midfielder	0.85	0.91	0.88	1.01	0.79	0.99	0.16	0.12	0.11	90.43	96.81	93.62	106.32	83.16	104.21
Amateur	19	Winger	0.87	0.98	1	0.89	0.92	1	0.02	0.06	0	90.63	102.08	104.17	92.71	95.83	104.17
Amateur	32	Forward	1.13	1.1	1.05	1.14	1.16	1.12	0.01	0.06	0.07	118.95	115.79	110.53	120	122.11	117.89
Amateur	23	Forward	1.1	1.18	1.23	0.95	1.1	1	0.15	0.08	0.23	122.22	131.11	136.67	105.56	122.22	111.11
Amateur	30	Winger	1.13	1.19	1.11	1.12	1.2	1.11	0.01	0.01	0	121.51	127.96	119.35	119.15	127.66	118.09
Amateur	20	Back	1.12	1.2	1.15	1.12	1.21	1.14	0	0.01	0.01	117.89	126.32	121.05	116.67	126.04	118.75
Amateur	26	Back	0.93	1.2	1.18	0.97	1.21	1.24	0.04	0.01	0.06	95.88	123.71	121.65	98.98	123.47	126.53
Semiprofessional	26	Goalkeeper	0.92	1.01	0.92	0.91	1	0.88	0.01	0.01	0.04	105.75	116.09	105.75	104.6	114.94	101.15
Semiprofessional	21	Back	0.9	1	1.1	0.91	1.1	1.15	0.01	0.1	0.05	121.62	135.14	148.65	122.97	148.65	155.41
Semiprofessional	33	Back	0.86	1.18	1.16	0.89	1.14	1.15	0.03	0.04	0.01	106.17	145.68	143.21	109.88	140.74	141.98
Semiprofessional	27	Centre back	1	0.9	1	0.97	0.95	1.1	0.03	0.05	0.1	116.28	104.65	116.28	112.79	110.47	127.91
Semiprofessional	25	Centre back	0.87	1.16	1.13	0.88	1.16	1.08	0.01	0	0.05	93.55	124.73	121.51	94.62	124.73	116.13
Semiprofessional	24	Centre back	0.91	1.1	1.14	0.95	1.15	1.14	0.04	0.05	0	103.41	125	129.55	107.95	130.68	129.55
Semiprofessional	26	Back	0.8	0.95	0.9	0.85	1	1.14	0.05	0.05	0.24	93.02	110.47	104.65	97.7	114.94	131.03
Semiprofessional	30	Midfielder	0.92	1.17	1.22	0.98	1.22	1.23	0.06	0.05	0.01	106.98	136.05	141.86	113.95	141.86	143.02
Semiprofessional	27	Midfielder	0.95	1.08	1.15	0.98	1.09	1.08	0.03	0.01	0.07	113.1	128.57	136.9	116.67	129.76	128.57
Semiprofessional	24	Winger	0.8	1.1	1.1	0.85	1.05	1.03	0.05	0.05	0.07	97.56	134.15	134.15	103.66	128.05	125.61
Semiprofessional	24	Winger	0.9	1.2	1.15	0.94	1.2	1.25	0.04	0	0.1	108.43	144.58	138.55	113.25	144.58	150.6
Semiprofessional	26	Winger	1	1	1.1	1	1.1	1.15	0	0.1	0.05	123.46	123.46	135.8	123.46	135.8	141.98
Semiprofessional	28	Forward	0.88	1.07	1.2	0.92	1.04	1.11	0.04	0.03	0.09	114.29	138.96	155.84	119.48	135.06	144.16
Semiprofessional	30	Forward	0.96	0.97	1	0.92	0.95	1.09	0.04	0.02	0.09	110.34	111.49	114.94	105.75	109.2	125.29
Semiprofessional	23	Goalkeeper	1.03	1.24	1.36	1.05	1.28	1.4	0.02	0.04	0.04	100	120.39	132.04	101.94	124.27	135.92
Semiprofessional	22	Back	0.87	1.12	1.16	0.89	1.14	1.15	0.02	0.02	0.01	103.57	133.33	138.1	107.23	137.35	138.55
Semiprofessional	25	Midfielder	0.9	1.13	1.18	0.98	1.18	1.2	0.08	0.05	0.02	101.12	126.97	132.58	110.11	132.58	134.83
Semiprofessional	24	Midfielder	0.94	1.17	1.2	0.98	1.22	1.23	0.04	0.05	0.03	103.3	128.57	131.87	107.69	134.07	135.16
Semiprofessional	23	Back	0.85	0.98	0.9	0.91	1.08	0.98	0.06	0.1	0.08	97.7	112.64	103.45	105.81	125.58	113.95
Professional	33	Back	0.64	1	1.09	0.62	1.02	1.05	0.02	0.02	0.04	71.11	111.11	121.11	70.45	115.91	119.32
Professional	33	Winger	0.59	1.05	1.07	0.6	1.01	1.05	0.01	0.04	0.02	65.56	116.67	118.89	65.22	109.78	114.13
Professional	34	Centre back	0.53	1.07	1.12	0.45	1.18	1.11	0.08	0.11	0.01	56.38	113.83	119.15	47.37	124.21	116.84
Professional	37	Centre back	0.64	1.06	1.05	0.63	1.08	1.05	0.01	0.02	0	71.91	119.1	117.98	70	120	116.67
Professional	31	Goalkeeper	0.52	1.04	1.02	0.52	1.07	1.1	0	0.03	0.08	55.91	111.83	109.68	56.52	116.3	119.57
Professional	28	Back	0.51	1.1	1.07	0.6	1.1	1.04	0.09	0	0.03	54.26	117.02	113.83	63.83	117.02	110.64
Professional	32	Centre back	0.48	0.97	0.91	0.51	1.05	1	0.03	0.08	0.09	55.17	111.49	104.6	57.95	119.32	113.64
Professional	37	Midfielder	0.45	0.97	0.93	0.52	1.03	0.87	0.07	0.06	0.06	51.14	110.23	105.68	59.09	117.05	98.86
Professional	28	Winger	0.56	1.06	1.04	0.54	1.04	1.05	0.02	0.02	0.01	64.37	121.84	119.54	62.07	119.54	120.69
Professional	32	Forward	0.66	1.12	1.08	0.65	1.16	1.12	0.01	0.04	0.04	74.16	125.84	121.35	73.86	131.82	127.27
Professional	34	Midfielder	0.61	1.12	1.12	0.56	1.02	1.09	0.05	0.1	0.03	61.62	113.13	113.13	57.73	105.15	112.37
Professional	28	Back	0.62	1.13	1.04	0.58	1.13	1.05	0.04	0	0.01	67.39	122.83	113.04	64.44	125.56	116.67
Professional	32	Midfielder	0.48	0.82	0.82	0.5	0.87	0.82	0.02	0.05	0	52.75	90.11	90.11	54.95	95.6	90.11
Professional	37	Goalkeeper	0.76	1.23	1.22	0.69	1.23	1.24	0.07	0	0.02	74.51	120.59	119.61	67.65	120.59	121.57
Professional	34	Forward	0.56	0.96	0.97	0.57	1	1.01	0.01	0.04	0.04	60.22	103.23	104.3	61.96	108.7	109.78
Professional	37	Goalkeeper	0.53	1.07	1.06	0.57	1.07	1.05	0.04	0	0.01	56.38	113.83	112.77	63.33	118.89	116.67
Professional	38	Midfielder	0.51	1.11	1.05	0.46	1.07	0.95	0.05	0.04	0.1	57.95	126.14	119.32	52.87	122.99	109.2
Professional	35	Midfielder	0.61	1.13	1	0.6	1.16	1.1	0.01	0.03	0.1	64.89	120.21	106.38	62.5	120.83	114.58
Professional	31	Forward	0.51	1.08	0.99	0.54	1.05	1.04	0.03	0.03	0.05	58.62	124.14	113.79	61.36	119.32	118.18
Professional	32	Back	0.57	1.02	1.06	0.56	1.04	1.04	0.01	0.02	0.02	59.38	106.25	110.42	58.95	109.47	109.47
Professional	34	Midfielder	0.57	0.91	0.96	0.62	0.9	0.92	0.05	0.01	0.04	67.06	107.06	112.94	72.3	104.65	106.98
Professional	29	Winger	0.55	1.1	1.12	0.58	1.1	1.12	0.03	0	0	61.11	122.22	124.44	63.74	120.88	123.08
Professional	31	Winger	0.5	0.99	1.05	0.48	1	1.01	0.02	0.01	0.04	57.47	113.79	120.69	54.55	113.64	114.77

## Sheet: BD BY CATEGORY
Category	Age	Position	Def. AN (m)	Def. PM (m)	Def. PL (m)		Category	Age	Position	Def. AN (m)	Def. PM (m)	Def. PL (m)		Category	Age	Position	Def. AN (m)	Def. PM (m)	Def. PL (m)		Category	Age	Position	Def. AN (m)	Def. PM (m)	Def. PL (m)		Category	Age	Position	Def. AN (m)	Def. PM (m)	Def. PL (m)
Cadet	14	Back	0.06	0.1	0.01		Junior	17	Back	0.06	0.04	0.01		Amateur	26	Back	0.02	0.11	0.04		Semiprofessional	21	Back	0.01	0.1	0.05		Professional	33	Back	0.02	0.02	0.04
Cadet	14	Back	0.02	0.06	0.07		Junior	18	Back	0.04	0.07	0.09		Amateur	25	Back	0.05	0.06	0.06		Semiprofessional	33	Back	0.03	0.04	0.01		Professional	28	Back	0.09	0	0.03
Cadet	15	Back	0.09	0.07	0.07		Junior	16	Back	0.01	0.09	0.03		Amateur	20	Back	0	0.01	0.01		Semiprofessional	26	Back	0.05	0.05	0.24		Professional	28	Back	0.04	0	0.01
Cadet	14	Back	0.03	0.07	0.09		Junior	16	Back	0.05	0.09	0.13		Amateur	26	Back	0.04	0.01	0.06		Semiprofessional	22	Back	0.02	0.02	0.01		Professional	32	Back	0.01	0.02	0.02
Cadet	14	Back	0.03	0.02	0.14		Junior	18	Back	0.1	0.26	0.04		Amateur	33	Centre back	0.18	0.06	0		Semiprofessional	23	Back	0.06	0.1	0.08		Professional	34	Centre back	0.08	0.11	0.01
Cadet	15	Back	0.01	0.08	0.01		Junior	17	Back	0.02	0.01	0.06		Amateur	24	Centre back	0.13	0.02	0.05		Semiprofessional	27	Centre back	0.03	0.05	0.1		Professional	37	Centre back	0.01	0.02	0
Cadet	14	Back	0.02	0.04	0.06		Junior	16	Back	0.07	0.21	0.12		Amateur	28	Centre back	0.04	0.05	0.01		Semiprofessional	25	Centre back	0.01	0	0.05		Professional	32	Centre back	0.03	0.08	0.09
Cadet	14	Centre back	0.06	0.09	0.02		Junior	16	Back	0.09	0	0.05		Amateur	19	Centre back	0.05	0.06	0.03		Semiprofessional	24	Centre back	0.04	0.05	0		Professional	32	Forward	0.01	0.04	0.04
Cadet	15	Centre back	0.05	0.04	0.06		Junior	16	Back	0.03	0.02	0.07		Amateur	34	Centre back	0.05	0.1	0.06		Semiprofessional	28	Forward	0.04	0.03	0.09		Professional	34	Forward	0.01	0.04	0.04
Cadet	14	Centre back	0	0	0.01		Junior	17	Back	0.04	0.08	0.13		Amateur	27	Forward	0	0.04	0.06		Semiprofessional	30	Forward	0.04	0.02	0.09		Professional	31	Forward	0.03	0.03	0.05
Cadet	14	Centre back	0	0.06	0.03		Junior	18	Centre back	0.01	0	0.24		Amateur	32	Forward	0.01	0.06	0.07		Semiprofessional	26	Goalkeeper	0.01	0.01	0.04		Professional	31	Goalkeeper	0	0.03	0.08
Cadet	15	Centre back	0.05	0	0.07		Junior	16	Centre back	0.03	0.01	0.07		Amateur	23	Forward	0.15	0.08	0.23		Semiprofessional	23	Goalkeeper	0.02	0.04	0.04		Professional	37	Goalkeeper	0.07	0	0.02
Cadet	15	Centre back	0	0.03	0.01		Junior	18	Centre back	0.04	0.05	0.03		Amateur	21	Goalkeeper	0	0.01	0.01		Semiprofessional	30	Midfielder	0.06	0.05	0.01		Professional	37	Goalkeeper	0.04	0	0.01
Cadet	14	Forward	0.01	0	0.07		Junior	18	Centre back	0.02	0.07	0.08		Amateur	27	Goalkeeper	0	0	0.02		Semiprofessional	27	Midfielder	0.03	0.01	0.07		Professional	37	Midfielder	0.07	0.06	0.06
Cadet	15	Forward	0.06	0.06	0		Junior	16	Centre back	0.01	0.05	0.01		Amateur	19	Midfielder	0.02	0.02	0.01		Semiprofessional	25	Midfielder	0.08	0.05	0.02		Professional	34	Midfielder	0.05	0.1	0.03
Cadet	15	Forward	0.03	0.01	0.03		Junior	16	Centre back	0.04	0.04	0.02		Amateur	27	Midfielder	0.08	0.25	0.04		Semiprofessional	24	Midfielder	0.04	0.05	0.03		Professional	32	Midfielder	0.02	0.05	0
Cadet	15	Forward	0.02	0.08	0.13		Junior	16	Centre back	0.05	0.01	0.08		Amateur	23	Midfielder	0.01	0.01	0.02		Semiprofessional	24	Winger	0.05	0.05	0.07		Professional	38	Midfielder	0.05	0.04	0.1
Cadet	15	Forward	0.03	0.1	0.03		Junior	18	Centre back	0.01	0.04	0.06		Amateur	28	Midfielder	0.02	0.11	0.02		Semiprofessional	24	Winger	0.04	0	0.1		Professional	35	Midfielder	0.01	0.03	0.1
Cadet	14	Forward	0.01	0.02	0.1		Junior	16	Centre back	0.01	0.08	0.03		Amateur	23	Midfielder	0.16	0.12	0.11		Semiprofessional	26	Winger	0	0.1	0.05		Professional	34	Midfielder	0.05	0.01	0.04
Cadet	15	Goalkeeper	0.03	0.07	0.09		Junior	18	Forward	0.02	0.09	0.13		Amateur	19	Winger	0.02	0.06	0									Professional	33	Winger	0.01	0.04	0.02
Cadet	15	Goalkeeper	0.07	0.21	0.12		Junior	16	Forward	0	0	0.04		Amateur	30	Winger	0.01	0.01	0				MEAN	0.0347368	0.0431579	0.0605263		Professional	28	Winger	0.02	0.02	0.01
Cadet	15	Goalkeeper	0.03	0.14	0.02		Junior	17	Forward	0.01	0.08	0.1											SD	0.0203766	0.0309215	0.0541062		Professional	29	Winger	0.03	0	0
Cadet	14	Goalkeeper	0.06	0.07	0.02		Junior	18	Forward	0	0.01	0.04				MEAN	0.0495238	0.0595238	0.0433333									Professional	31	Winger	0.02	0.01	0.04
Cadet	15	Goalkeeper	0.03	0.1	0.01		Junior	18	Forward	0.07	0.03	0				SD	0.0569628	0.0576607	0.0515105
Cadet	15	Midfielder	0.01	0.01	0.22		Junior	16	Forward	0.01	0.06	0.07																		MEAN	0.0334783	0.0326087	0.0365217
Cadet	14	Midfielder	0	0.01	0.02		Junior	17	Goalkeeper	0	0.01	0.01																		SD	0.0253357	0.0309277	0.0311315
Cadet	15	Midfielder	0.05	0	0.01		Junior	17	Goalkeeper	0.05	0.06	0.05
Cadet	14	Midfielder	0.01	0.05	0.05		Junior	16	Goalkeeper	0.02	0.02	0.24
Cadet	14	Midfielder	0.02	0.05	0		Junior	16	Goalkeeper	0.05	0.01	0.27
Cadet	14	Midfielder	0.03	0.04	0.13		Junior	17	Goalkeeper	0.01	0.01	0.27
Cadet	15	Midfielder	0.03	0	0.01		Junior	16	Goalkeeper	0	0.05	0.06
Cadet	15	Midfielder	0.01	0.04	0.02		Junior	18	Goalkeeper	0.12	0.07	0.02
Cadet	14	Midfielder	0.03	0.03	0.02		Junior	17	Goalkeeper	0.04	0.1	0.06
Cadet	15	Midfielder	0.01	0.01	0.08		Junior	16	Midfielder	0.01	0.03	0
Cadet	15	Midfielder	0.01	0	0.04		Junior	16	Midfielder	0.01	0.03	0.06
Cadet	15	Midfielder	0.01	0.1	0.02		Junior	16	Midfielder	0.04	0.14	0.07
Cadet	15	Midfielder	0.03	0.01	0.04		Junior	17	Midfielder	0.07	0.07	0.06
Cadet	14	Midfielder	0.06	0.04	0		Junior	17	Midfielder	0.01	0.02	0.03
Cadet	14	Midfielder	0.01	0.02	0.1		Junior	18	Midfielder	0.01	0.15	0.11
Cadet	14	Midfielder	0.07	0.02	0.04		Junior	18	Midfielder	0.02	0.01	0.02
Cadet	15	Midfielder	0.02	0.01	0.16		Junior	17	Midfielder	0.08	0	0.01
Cadet	14	Midfielder	0.06	0.08	0.13		Junior	18	Midfielder	0.08	0.04	0.17
Cadet	14	Winger	0.02	0.12	0.09		Junior	16	Midfielder	0.05	0.03	0
Cadet	15	Winger	0.03	0.1	0.02		Junior	18	Midfielder	0.09	0.07	0.11
Cadet	14	Winger	0.17	0.12	0.07		Junior	18	Midfielder	0.01	0.03	0.03
Cadet	14	Winger	0.02	0.09	0.01		Junior	15	Midfielder	0.01	0.05	0
Cadet	15	Winger	0	0.07	0.13		Junior	16	Midfielder	0.02	0.02	0.04
Cadet	14	Winger	0	0.01	0		Junior	17	Midfielder	0.02	0.01	0.05
							Junior	16	Midfielder	0.01	0.03	0.05
		MEAN	0.0314583	0.053125	0.0558333		Junior	16	Midfielder	0.03	0.01	0.14
		SD	0.0302465	0.0449187	0.051025		Junior	17	Midfielder	0.03	0.07	0.04
							Junior	17	Midfielder	0.04	0.06	0.06
							Junior	18	Midfielder	0.06	0.13	0.1
							Junior	17	Midfielder	0.07	0.01	0.06
							Junior	18	Winger	0.03	0.01	0.07
							Junior	17	Winger	0.07	0.03	0.18
							Junior	19	Winger	0.02	0.04	0.01
							Junior	17	Winger	0	0.05	0.06
							Junior	17	Winger	0.01	0.01	0.03
							Junior	17	Winger	0.06	0.15	0.12
							Junior	18	Winger	0.05	0.03	0
							Junior	18	Winger	0.02	0.02	0.01
									MEAN	0.0348387	0.051129	0.0709677
									SD	0.0284427	0.0505415	0.0648254

## Sheet: BD BY FIELD POSITION
Position	Def. AN (m)	Def. PM (m)	Def. PL (m)				Def. AN (m)	Def. PM (m)	Def. PL (m)				Def. AN (m)	Def. PM (m)	Def. PL (m)				Def. AN (m)	Def. PM (m)	Def. PL (m)				Def. AN (m)	Def. PM (m)	Def. PL (m)				Def. AN (m)	Def. PM (m)	Def. PL (m)
Back	0.06	0.1	0.01			Centre back	0.06	0.09	0.02			Forward	0.01	0	0.07			Goalkeeper	0.03	0.07	0.09			Midfielder	0.01	0.01	0.22			Winger	0.02	0.12	0.09
Back	0.02	0.06	0.07			Centre back	0.05	0.04	0.06			Forward	0.06	0.06	0			Goalkeeper	0.07	0.21	0.12			Midfielder	0	0.01	0.02			Winger	0.03	0.1	0.02
Back	0.09	0.07	0.07			Centre back	0	0	0.01			Forward	0.03	0.01	0.03			Goalkeeper	0.03	0.14	0.02			Midfielder	0.05	0	0.01			Winger	0.17	0.12	0.07
Back	0.03	0.07	0.09			Centre back	0	0.06	0.03			Forward	0.02	0.08	0.13			Goalkeeper	0.06	0.07	0.02			Midfielder	0.01	0.05	0.05			Winger	0.02	0.09	0.01
Back	0.03	0.02	0.14			Centre back	0.05	0	0.07			Forward	0.03	0.1	0.03			Goalkeeper	0.03	0.1	0.01			Midfielder	0.02	0.05	0			Winger	0	0.07	0.13
Back	0.01	0.08	0.01			Centre back	0	0.03	0.01			Forward	0.01	0.02	0.1			Goalkeeper	0	0.01	0.01			Midfielder	0.03	0.04	0.13			Winger	0	0.01	0
Back	0.02	0.04	0.06			Centre back	0.01	0	0.24			Forward	0.02	0.09	0.13			Goalkeeper	0.05	0.06	0.05			Midfielder	0.03	0	0.01			Winger	0.03	0.01	0.07
Back	0.06	0.04	0.01			Centre back	0.03	0.01	0.07			Forward	0	0	0.04			Goalkeeper	0.02	0.02	0.24			Midfielder	0.01	0.04	0.02			Winger	0.07	0.03	0.18
Back	0.04	0.07	0.09			Centre back	0.04	0.05	0.03			Forward	0.01	0.08	0.1			Goalkeeper	0.05	0.01	0.27			Midfielder	0.03	0.03	0.02			Winger	0.02	0.04	0.01
Back	0.01	0.09	0.03			Centre back	0.02	0.07	0.08			Forward	0	0.01	0.04			Goalkeeper	0.01	0.01	0.27			Midfielder	0.01	0.01	0.08			Winger	0	0.05	0.06
Back	0.05	0.09	0.13			Centre back	0.01	0.05	0.01			Forward	0.07	0.03	0			Goalkeeper	0	0.05	0.06			Midfielder	0.01	0	0.04			Winger	0.01	0.01	0.03
Back	0.1	0.26	0.04			Centre back	0.04	0.04	0.02			Forward	0.01	0.06	0.07			Goalkeeper	0.12	0.07	0.02			Midfielder	0.01	0.1	0.02			Winger	0.06	0.15	0.12
Back	0.02	0.01	0.06			Centre back	0.05	0.01	0.08			Forward	0	0.04	0.06			Goalkeeper	0.04	0.1	0.06			Midfielder	0.03	0.01	0.04			Winger	0.05	0.03	0
Back	0.07	0.21	0.12			Centre back	0.01	0.04	0.06			Forward	0.01	0.06	0.07			Goalkeeper	0	0.01	0.01			Midfielder	0.06	0.04	0			Winger	0.02	0.02	0.01
Back	0.09	0	0.05			Centre back	0.01	0.08	0.03			Forward	0.15	0.08	0.23			Goalkeeper	0	0	0.02			Midfielder	0.01	0.02	0.1			Winger	0.02	0.06	0
Back	0.03	0.02	0.07			Centre back	0.18	0.06	0			Forward	0.04	0.03	0.09			Goalkeeper	0.01	0.01	0.04			Midfielder	0.07	0.02	0.04			Winger	0.01	0.01	0
Back	0.04	0.08	0.13			Centre back	0.13	0.02	0.05			Forward	0.04	0.02	0.09			Goalkeeper	0.02	0.04	0.04			Midfielder	0.02	0.01	0.16			Winger	0.05	0.05	0.07
Back	0.02	0.11	0.04			Centre back	0.04	0.05	0.01			Forward	0.01	0.04	0.04			Goalkeeper	0	0.03	0.08			Midfielder	0.06	0.08	0.13			Winger	0.04	0	0.1
Back	0.05	0.06	0.06			Centre back	0.05	0.06	0.03			Forward	0.01	0.04	0.04			Goalkeeper	0.07	0	0.02			Midfielder	0.01	0.03	0			Winger	0	0.1	0.05
Back	0	0.01	0.01			Centre back	0.05	0.1	0.06			Forward	0.03	0.03	0.05			Goalkeeper	0.04	0	0.01			Midfielder	0.01	0.03	0.06			Winger	0.01	0.04	0.02
Back	0.04	0.01	0.06			Centre back	0.03	0.05	0.1															Midfielder	0.04	0.14	0.07			Winger	0.02	0.02	0.01
Back	0.01	0.1	0.05			Centre back	0.01	0	0.05			MEAN	0.028	0.044	0.0705			MEAN	0.0325	0.0505	0.073			Midfielder	0.07	0.07	0.06			Winger	0.03	0	0
Back	0.03	0.04	0.01			Centre back	0.04	0.05	0			SD	0.0345802	0.0306766	0.0525632			SD	0.0312671	0.0547218	0.0861516			Midfielder	0.01	0.02	0.03			Winger	0.02	0.01	0.04
Back	0.05	0.05	0.24			Centre back	0.08	0.11	0.01															Midfielder	0.01	0.15	0.11
Back	0.02	0.02	0.01			Centre back	0.01	0.02	0															Midfielder	0.02	0.01	0.02			MEAN	0.0304348	0.0495652	0.0473913
Back	0.06	0.1	0.08			Centre back	0.03	0.08	0.09															Midfielder	0.08	0	0.01			SD	0.0359897	0.0440535	0.0498377
Back	0.02	0.02	0.04																					Midfielder	0.08	0.04	0.17
Back	0.09	0	0.03			MEAN	0.0396154	0.045	0.0469231															Midfielder	0.05	0.03	0
Back	0.04	0	0.01			SD	0.0405444	0.0317805	0.0497006															Midfielder	0.09	0.07	0.11
Back	0.01	0.02	0.02																					Midfielder	0.01	0.03	0.03
																								Midfielder	0.01	0.05	0
MEAN	0.0403333	0.0616667	0.0613333																					Midfielder	0.02	0.02	0.04
SD	0.0272262	0.0587856	0.0515105																					Midfielder	0.02	0.01	0.05
																								Midfielder	0.01	0.03	0.05
																								Midfielder	0.03	0.01	0.14
																								Midfielder	0.03	0.07	0.04
																								Midfielder	0.04	0.06	0.06
																								Midfielder	0.06	0.13	0.1
																								Midfielder	0.07	0.01	0.06
																								Midfielder	0.02	0.02	0.01
																								Midfielder	0.08	0.25	0.04
																								Midfielder	0.01	0.01	0.02
																								Midfielder	0.02	0.11	0.02
																								Midfielder	0.16	0.12	0.11
																								Midfielder	0.06	0.05	0.01
																								Midfielder	0.03	0.01	0.07
																								Midfielder	0.08	0.05	0.02
																								Midfielder	0.04	0.05	0.03
																								Midfielder	0.07	0.06	0.06
																								Midfielder	0.05	0.1	0.03
																								Midfielder	0.02	0.05	0
																								Midfielder	0.05	0.04	0.1
																								Midfielder	0.01	0.03	0.1
																								Midfielder	0.05	0.01	0.04
																								MEAN	0.0368519	0.0461111	0.0548148
																								SD	0.0302083	0.0468807	0.0496304

## Sheet: U16
Category	Age	Position	Longitud Pierna dominante	Longitud pierna no dominante	cm	cm	YBT_AN_Dom_absolute (m)	YBT_PM_Dom_absolute (m)	YBT_PL_Dom_absolute (m)	YBT_AN_NDom_absolute (m)	YBT_PM_NDom_absolute (m)	YBT_PL_NDom_absolute (m)	Def. AN (m)	Def. PM (m)	Def. PL (m)	FOR COMPOSITE SCORE (AN, PM, PL) (cm)						CS dom (%)	CS Ndom (%)	Def. AN (cm)	Def. PM (cm)	Def. PL (cm)	NORM	YBT_AN_Dom_normalized (%)	YBT_PM_Dom_normalized (%)	YBT_PL_Dom_normalized (%)	YBT_AN_NDom_normalized (%)	YBT_PM_NDom_normalized (%)	YBT_PL_NDom_normalized (%)
Cadet	14	Back	0.73	0.73	73	73	0.58	0.99	0.83	0.52	0.89	0.84	0.06	0.1	0.01	58	99	83	52	89	84	109.589	102.74	6	10	1		79.45	135.62	113.7	71.23	121.92	115.07
Cadet	14	Back	0.8	0.8	80	80	0.53	0.8	0.79	0.51	0.86	0.86	0.02	0.06	0.07	53	80	79	51	86	86	88.3333	92.9167	2	6	7		66.25	100	98.75	63.75	107.5	107.5
Cadet	15	Back	0.86	0.86	86	86	0.62	0.93	0.91	0.71	1	0.98	0.09	0.07	0.07	62	93	91	71	100	98	95.3488	104.264	9	7	7		72.09	108.14	105.81	82.56	116.28	113.95
Cadet	14	Back	0.71	0.71	71	71	0.61	0.84	0.73	0.58	0.91	0.82	0.03	0.07	0.09	61	84	73	58	91	82	102.347	108.451	3	7	9		85.92	118.31	102.82	81.69	128.17	115.49
Cadet	14	Back	0.91	0.91	91	91	0.52	0.79	0.89	0.55	0.81	0.75	0.03	0.02	0.14	52	79	89	55	81	75	80.5861	77.2894	3	2	14		57.14	86.81	97.8	60.44	89.01	82.42
Cadet	15	Back	0.76	0.76	76	76	0.53	0.95	0.91	0.54	0.87	0.9	0.01	0.08	0.01	53	95	91	54	87	90	104.825	101.316	1	8	1		69.74	125	119.74	71.05	114.47	118.42
Cadet	14	Back	0.99	0.98	99	98	0.73	0.99	0.92	0.71	0.95	0.86	0.02	0.04	0.06	73	99	92	71	95	86	88.8889	85.7143	2	4	6		73.74	100	92.93	72.45	96.94	87.76
			0.822857	0.821429	82.2857	82.1429	0.588571	0.898571	0.854286	0.588571	0.898571	0.858571	0.0371429	0.0628571	0.0642857	58.8571	89.8571	85.4286	58.8571	89.8571	85.8571	95.7026	96.0986	3.71429	6.28571	6.42857		72.0471	110.554	104.507	71.8814	110.613	105.801
			0.10226	0.0995705	10.226	9.95705	0.0742582	0.086877	0.0729971	0.0859125	0.0622973	0.0708116	0.0281154	0.0262769	0.0454082	7.42582	8.6877	7.29971	8.59125	6.22973	7.08116			2.81154	2.62769	4.54082		9.2311	16.7806	9.42738	8.25334	13.8228	14.6086
Cadet	14	Centre back	0.95	0.95	95	95	0.69	1.07	1.02	0.63	0.98	1.04	0.06	0.09	0.02	69	107	102	63	98	104	97.5439	92.9825	6	9	2		72.63	112.63	107.37	66.32	103.16	109.47
Cadet	15	Centre back	0.91	0.92	91	92	0.48	0.88	0.82	0.53	0.92	0.76	0.05	0.04	0.06	48	88	82	53	92	76	79.8535	80.0725	5	4	6		52.75	96.7	90.11	57.61	100	82.61
Cadet	14	Centre back	0.97	0.97	97	97	0.5	0.98	0.91	0.5	0.98	0.9	0	0	0.01	50	98	91	50	98	90	82.1306	81.7869	0	0	1		51.55	101.03	93.81	51.55	101.03	92.78
Cadet	14	Centre back	0.9	0.88	90	88	0.69	0.87	0.9	0.69	0.81	0.87	0	0.06	0.03	69	87	90	69	81	87	91.1111	89.7727	0	6	3		76.67	96.67	100	78.41	92.05	98.86
Cadet	15	Centre back	0.79	0.8	79	80	0.62	0.96	0.84	0.57	0.96	0.91	0.05	0	0.07	62	96	84	57	96	91	102.11	101.667	5	0	7		78.48	121.52	106.33	71.25	120	113.75
Cadet	15	Centre back	0.8	0.8	80	80	0.64	1.01	0.95	0.64	0.98	0.94	0	0.03	0.01	64	101	95	64	98	94	108.333	106.667	0	3	1		80	126.25	118.75	80	122.5	117.5
			0.886667	0.886667	88.6667	88.6667	0.603333	0.961667	0.906667	0.593333	0.938333	0.903333	0.0266667	0.0366667	0.0333333	60.3333	96.1667	90.6667	59.3333	93.8333	90.3333	93.5137	92.158	2.66667	3.66667	3.33333		68.68	109.133	102.728	67.5233	106.457	102.495
			0.0755425	0.0736659	7.55425	7.36659	0.0922316	0.0767898	0.0731209	0.0722957	0.0670572	0.0913601	0.0294392	0.0350238	0.0258199	9.22316	7.67898	7.31209	7.22957	6.70572	9.13601			2.94392	3.50238	2.58199		13.0447	12.9168	10.3674	11.3397	12.0861	13.4423
Cadet	14	Forward	0.79	0.79	79	79	0.51	0.88	0.95	0.52	0.88	0.88	0.01	0	0.07	51	88	95	52	88	88	98.7342	96.2025	1	0	7		64.56	111.39	120.25	65.82	111.39	111.39
Cadet	15	Forward	0.93	0.92	93	92	0.63	0.96	0.97	0.69	1.02	0.97	0.06	0.06	0	63	96	97	69	102	97	91.7563	97.1014	6	6	0		67.74	103.23	104.3	74.19	109.68	104.3
Cadet	15	Forward	0.87	0.87	87	87	0.54	0.85	0.82	0.51	0.86	0.85	0.03	0.01	0.03	54	85	82	51	86	85	84.6743	85.0575	3	1	3		62.07	97.7	94.25	58.62	98.85	97.7
Cadet	15	Forward	0.83	0.93	83	93	0.7	0.92	0.82	0.68	0.84	0.95	0.02	0.08	0.13	70	92	82	68	84	95	97.992	88.5305	2	8	13		84.34	110.84	98.8	81.93	101.2	114.46
Cadet	15	Forward	0.7	0.71	70	71	0.53	0.79	0.86	0.56	0.89	0.83	0.03	0.1	0.03	53	79	86	56	89	83	103.81	107.042	3	10	3		75.71	112.86	122.86	78.87	125.35	116.9
Cadet	14	Forward	0.89	0.89	89	89	0.63	0.9	0.93	0.62	0.88	0.83	0.01	0.02	0.1	63	90	93	62	88	83	92.1348	87.2659	1	2	10		70.79	101.12	104.49	69.66	98.88	93.26
			0.835	0.851667	83.5	85.1667	0.59	0.883333	0.891667	0.596667	0.895	0.885	0.0266667	0.045	0.06	59	88.3333	89.1667	59.6667	89.5	88.5	94.8502	93.5333	2.66667	4.5	6		70.8683	106.19	107.492	71.515	107.558	106.335
			0.0819146	0.0854205	8.19146	8.54205	0.0745654	0.0588784	0.0667583	0.0786554	0.0637966	0.0612372	0.018619	0.0408656	0.0489898	7.45654	5.88784	6.67583	7.86554	6.37966	6.12372			1.8619	4.08656	4.89898		8.14771	6.31978	11.5676	8.62414	10.2694	9.51681
Cadet	15	Goalkeeper	0.85	0.86	85	86	0.61	0.92	0.88	0.64	0.99	0.97	0.03	0.07	0.09	61	92	88	64	99	97	94.5098	100.775	3	7	9		71.76	108.24	103.53	74.42	115.12	112.79
Cadet	15	Goalkeeper	0.93	0.92	93	92	0.59	0.82	0.84	0.66	1.03	0.96	0.07	0.21	0.12	59	82	84	66	103	96	80.6452	96.0145	7	21	12		63.44	88.17	90.32	71.74	111.96	104.35
Cadet	15	Goalkeeper	1.08	1.08	108	108	0.62	1.08	0.97	0.59	0.94	0.99	0.03	0.14	0.02	62	108	97	59	94	99	82.4074	77.7778	3	14	2		57.41	100	89.81	54.63	87.04	91.67
Cadet	14	Goalkeeper	0.81	0.81	81	81	0.61	0.96	0.87	0.55	0.89	0.89	0.06	0.07	0.02	61	96	87	55	89	89	100.412	95.8848	6	7	2		75.31	118.52	107.41	67.9	109.88	109.88
Cadet	15	Goalkeeper	0.93	0.93	93	93	0.69	1.01	1	0.72	1.11	1.01	0.03	0.1	0.01	69	101	100	72	111	101	96.7742	101.792	3	10	1		74.19	108.6	107.53	77.42	119.35	108.6
			0.92	0.92	92	92	0.624	0.958	0.912	0.632	0.992	0.964	0.044	0.118	0.052	62.4	95.8	91.2	63.2	99.2	96.4	90.9496	94.4489	4.4	11.8	5.2		68.422	104.706	99.72	69.222	108.67	105.458
			0.103441	0.101735	10.3441	10.1735	0.0384708	0.0975705	0.0690652	0.0653452	0.0843801	0.045607	0.0194936	0.0589067	0.0496991	3.84708	9.75705	6.90652	6.53452	8.43801	4.5607			1.94936	5.89067	4.96991		7.71267	11.3365	8.96126	8.87751	12.6076	8.28434
Cadet	15	Midfielder	0.8	0.8	80	80	0.56	0.89	0.96	0.55	0.9	0.74	0.01	0.01	0.22	56	89	96	55	90	74	100.417	91.25	1	1	22		70	111.25	120	68.75	112.5	92.5
Cadet	14	Midfielder	0.77	0.77	77	77	0.48	0.87	0.72	0.48	0.86	0.7	0	0.01	0.02	48	87	72	48	86	70	89.6104	88.3117	0	1	2		62.34	112.99	93.51	62.34	111.69	90.91
Cadet	15	Midfielder	0.83	0.83	83	83	0.53	0.91	0.88	0.58	0.91	0.89	0.05	0	0.01	53	91	88	58	91	89	93.1727	95.5823	5	0	1		63.86	109.64	106.02	69.88	109.64	107.23
Cadet	14	Midfielder	0.78	0.79	78	79	0.49	0.84	0.78	0.48	0.89	0.83	0.01	0.05	0.05	49	84	78	48	89	83	90.1709	92.827	1	5	5		62.82	107.69	100	60.76	112.66	105.06
Cadet	14	Midfielder	0.91	0.91	91	91	0.5	0.88	0.9	0.52	0.93	0.9	0.02	0.05	0	50	88	90	52	93	90	83.5165	86.0806	2	5	0		54.95	96.7	98.9	57.14	102.2	98.9
Cadet	14	Midfielder	0.81	0.81	81	81	0.63	0.83	0.76	0.6	0.87	0.89	0.03	0.04	0.13	63	83	76	60	87	89	91.358	97.1193	3	4	13		77.78	102.47	93.83	74.07	107.41	109.88
Cadet	15	Midfielder	0.75	0.75	75	75	0.55	0.95	0.9	0.58	0.95	0.91	0.03	0	0.01	55	95	90	58	95	91	106.667	108.444	3	0	1		73.33	126.67	120	77.33	126.67	121.33
Cadet	15	Midfielder	0.83	0.83	83	83	0.59	0.93	0.82	0.58	0.89	0.8	0.01	0.04	0.02	59	93	82	58	89	80	93.9759	91.1647	1	4	2		71.08	112.05	98.8	69.88	107.23	96.39
Cadet	14	Midfielder	0.86	0.86	86	86	0.63	0.86	0.8	0.6	0.89	0.78	0.03	0.03	0.02	63	86	80	60	89	78	88.7597	87.9845	3	3	2		73.26	100	93.02	69.77	103.49	90.7
Cadet	15	Midfielder	0.92	0.91	92	91	0.6	0.9	0.83	0.59	0.91	0.91	0.01	0.01	0.08	60	90	83	59	91	91	84.4203	88.2784	1	1	8		65.22	97.83	90.22	64.84	100	100
Cadet	15	Midfielder	0.77	0.77	77	77	0.58	0.81	0.89	0.57	0.81	0.93	0.01	0	0.04	58	81	89	57	81	93	98.7013	100	1	0	4		75.32	105.19	115.58	74.03	105.19	120.78
Cadet	15	Midfielder	0.81	0.81	81	81	0.61	0.76	0.88	0.6	0.86	0.9	0.01	0.1	0.02	61	76	88	60	86	90	92.5926	97.1193	1	10	2		75.31	93.83	108.64	74.07	106.17	111.11
Cadet	15	Midfielder	0.81	0.81	81	81	0.54	0.85	0.77	0.57	0.84	0.73	0.03	0.01	0.04	54	85	77	57	84	73	88.8889	88.0658	3	1	4		66.67	104.94	95.06	70.37	103.7	90.12
Cadet	14	Midfielder	0.89	0.89	89	89	0.68	0.92	0.88	0.62	0.88	0.88	0.06	0.04	0	68	92	88	62	88	88	92.8839	89.1386	6	4	0		76.4	103.37	98.88	69.66	98.88	98.88
Cadet	14	Midfielder	0.87	0.86	87	86	0.59	0.92	0.85	0.58	0.94	0.75	0.01	0.02	0.1	59	92	85	58	94	75	90.4215	87.9845	1	2	10		67.82	105.75	97.7	67.44	109.3	87.21
Cadet	14	Midfielder	0.84	0.83	84	83	0.72	0.99	0.94	0.79	1.01	0.98	0.07	0.02	0.04	72	99	94	79	101	98	105.159	111.647	7	2	4		85.71	117.86	111.9	95.18	121.69	118.07
Cadet	15	Midfielder	0.95	0.94	95	94	0.52	0.84	0.8	0.54	0.83	0.64	0.02	0.01	0.16	52	84	80	54	83	64	75.7895	71.2766	2	1	16		54.74	88.42	84.21	57.45	88.3	68.09
Cadet	14	Midfielder	0.91	0.91	91	91	0.72	0.98	0.97	0.66	1.06	0.84	0.06	0.08	0.13	72	98	97	66	106	84	97.8022	93.7729	6	8	13		79.12	107.69	106.59	72.53	116.48	92.31
			0.839444	0.837778	83.9444	83.7778	0.584444	0.885	0.851667	0.582778	0.901667	0.833333	0.0261111	0.0288889	0.0605556	58.4444	88.5	85.1667	58.2778	90.1667	83.3333	92.4615	92.5582	2.61111	2.88889	6.05556		69.7628	105.797	101.826	69.7494	107.956	99.9706
			0.0584579	0.0557891	5.84579	5.57891	0.0722921	0.0594336	0.0713112	0.068411	0.0614769	0.0925457	0.0209028	0.0280522	0.0629166	7.22921	5.94336	7.13112	6.8411	6.14769	9.25457			2.09028	2.80522	6.29166		8.24558	8.96652	10.2503	8.55575	8.70342	13.4856
Cadet	14	Winger	0.8	0.81	80	81	0.54	0.88	0.88	0.52	0.76	0.79	0.02	0.12	0.09	54	88	88	52	76	79	95.8333	85.1852	2	12	9		67.5	110	110	64.2	93.83	97.53
Cadet	15	Winger	0.76	0.76	76	76	0.52	0.69	0.77	0.55	0.79	0.75	0.03	0.1	0.02	52	69	77	55	79	75	86.8421	91.6667	3	10	2		68.42	90.79	101.32	72.37	103.95	98.68
Cadet	14	Winger	0.89	0.89	89	89	0.89	0.88	0.79	0.72	1	0.86	0.17	0.12	0.07	89	88	79	72	100	86	95.8801	96.6292	17	12	7		100	98.88	88.76	80.9	112.36	96.63
Cadet	14	Winger	0.82	0.82	82	82	0.65	0.75	0.88	0.63	0.84	0.89	0.02	0.09	0.01	65	75	88	63	84	89	92.6829	95.935	2	9	1		79.27	91.46	107.32	76.83	102.44	108.54
Cadet	15	Winger	0.79	0.79	79	79	0.7	0.93	0.91	0.7	1	0.78	0	0.07	0.13	70	93	91	70	100	78	107.173	104.641	0	7	13		88.61	117.72	115.19	88.61	126.58	98.73
Cadet	14	Winger	0.81	0.82	81	82	0.61	0.86	0.84	0.61	0.87	0.84	0	0.01	0	61	86	84	61	87	84	95.0617	94.3089	0	1	0		75.31	106.17	103.7	74.39	106.1	102.44
			0.811667	0.815	81.1667	81.5	0.651667	0.831667	0.845	0.621667	0.876667	0.818333	0.04	0.085	0.0533333	65.1667	83.1667	84.5	62.1667	87.6667	81.8333	95.5789	94.7277	4	8.5	5.33333		79.8517	102.503	104.382	76.2167	107.543	100.425
			0.0435507	0.0432435	4.35507	4.32435	0.134672	0.0915241	0.0554076	0.0793515	0.102892	0.0534478	0.0648074	0.0413521	0.0516398	13.4672	9.15241	5.54076	7.93515	10.2892	5.34478			6.48074	4.13521	5.16398		12.5449	10.7096	9.06526	8.22725	11.0877	4.44105
																					55.5556
							2.32833

## Sheet: U19
Category	Age	Position	Longitud Pierna dominante	Longitud pierna no dominante	cm	cm	YBT_AN_Dom_absolute (m)	YBT_PM_Dom_absolute (m)	YBT_PL_Dom_absolute (m)	YBT_AN_NDom_absolute (m)	YBT_PM_NDom_absolute (m)	YBT_PL_NDom_absolute (m)	Def. AN (m)	Def. PM (m)	Def. PL (m)	FOR COMPOSITE SCORE (AN, PM, PL) (cm)						CS dom (%)	CS Ndom (%)	Def. AN (cm)	Def. PM (cm)	Def. PL (cm)	NORM	YBT_AN_Dom_normalized (%)	YBT_PM_Dom_normalized (%)	YBT_PL_Dom_normalized (%)	YBT_AN_NDom_normalized (%)	YBT_PM_NDom_normalized (%)	YBT_PL_NDom_normalized (%)
Junior	17	Back	0.86	0.86	86	86	0.52	0.84	0.85	0.58	0.88	0.86	0.06	0.04	0.01	52	84	85	58	88	86	85.6589	89.9225	6	4	1		60.47	97.67	98.84	67.44	102.33	100
Junior	18	Back	0.84	0.84	84	84	0.6	1	0.95	0.56	0.93	0.86	0.04	0.07	0.09	60	100	95	56	93	86	101.19	93.254	4	7	9		71.43	119.05	113.1	66.67	110.71	102.38
Junior	16	Back	0.86	0.86	86	86	0.59	0.96	0.78	0.6	0.87	0.75	0.01	0.09	0.03	59	96	78	60	87	75	90.3101	86.0465	1	9	3		68.6	111.63	90.7	69.77	101.16	87.21
Junior	16	Back	0.85	0.85	85	85	0.64	0.96	0.91	0.59	0.87	0.78	0.05	0.09	0.13	64	96	91	59	87	78	98.4314	87.8431	5	9	13		75.29	112.94	107.06	69.41	102.35	91.76
Junior	18	Back	0.89	0.88	89	88	0.61	0.66	0.88	0.71	0.92	0.84	0.1	0.26	0.04	61	66	88	71	92	84	80.5243	93.5606	10	26	4		68.54	74.16	98.88	80.68	104.55	95.45
Junior	17	Back	0.78	0.78	78	78	0.63	0.82	0.77	0.61	0.83	0.83	0.02	0.01	0.06	63	82	77	61	83	83	94.8718	97.0085	2	1	6		80.77	105.13	98.72	78.21	106.41	106.41
Junior	16	Back	0.82	0.82	82	82	0.59	0.82	0.84	0.66	1.03	0.96	0.07	0.21	0.12	59	82	84	66	103	96	91.4634	107.724	7	21	12		71.95	100	102.44	80.49	125.61	117.07
Junior	16	Back	0.91	0.92	91	92	0.48	0.86	0.86	0.57	0.86	0.81	0.09	0	0.05	48	86	86	57	86	81	80.5861	81.1594	9	0	5		52.75	94.51	94.51	61.96	93.48	88.04
Junior	16	Back	0.8	0.8	80	80	0.59	0.93	0.8	0.56	0.95	0.73	0.03	0.02	0.07	59	93	80	56	95	73	96.6667	93.3333	3	2	7		73.75	116.25	100	70	118.75	91.25
Junior	17	Back	0.76	0.77	76	77	0.56	0.93	0.75	0.52	0.85	0.88	0.04	0.08	0.13	56	93	75	52	85	88	98.2456	97.4026	4	8	13		73.68	122.37	98.68	67.53	110.39	114.29
			0.837	0.838	83.7	83.8	0.581	0.878	0.839	0.596	0.899	0.83	0.051	0.087	0.073	58.1	87.8	83.9	59.6	89.9	83	91.7949	92.7254	5.1	8.7	7.3		69.723	105.371	100.293	71.216	107.574	99.386
			0.0473873	0.0463801	4.73873	4.63801	0.0490918	0.0998666	0.0643687	0.0544059	0.0595259	0.0671648	0.0292309	0.0853815	0.0429599	4.90918	9.98666	6.43687	5.44059	5.95259	6.71648			2.92309	8.53815	4.29599		7.9522	14.4191	6.2286	6.37274	9.26783	10.5954
Junior	18	Centre back	1.04	1.04	104	104	0.64	0.91	0.85	0.65	0.91	1.09	0.01	0	0.24	64	91	85	65	91	109	76.9231	84.9359	1	0	24		61.54	87.5	81.73	62.5	87.5	104.81
Junior	16	Centre back	0.96	0.95	96	95	0.66	0.91	0.83	0.69	0.92	0.9	0.03	0.01	0.07	66	91	83	69	92	90	83.3333	88.0702	3	1	7		68.75	94.79	86.46	72.63	96.84	94.74
Junior	18	Centre back	0.71	0.71	71	71	0.53	1.01	0.94	0.57	0.96	0.91	0.04	0.05	0.03	53	101	94	57	96	91	116.432	114.554	4	5	3		74.65	142.25	132.39	80.28	135.21	128.17
Junior	18	Centre back	0.94	0.94	94	94	0.64	0.81	0.84	0.62	0.88	0.76	0.02	0.07	0.08	64	81	84	62	88	76	81.2057	80.1418	2	7	8		68.09	86.17	89.36	65.96	93.62	80.85
Junior	16	Centre back	0.96	0.96	96	96	0.71	0.92	0.95	0.7	0.97	0.96	0.01	0.05	0.01	71	92	95	70	97	96	89.5833	91.3194	1	5	1		73.96	95.83	98.96	72.92	101.04	100
Junior	16	Centre back	0.88	0.88	88	88	0.61	0.92	0.87	0.57	0.96	0.85	0.04	0.04	0.02	61	92	87	57	96	85	90.9091	90.1515	4	4	2		69.32	104.55	98.86	64.77	109.09	96.59
Junior	16	Centre back	0.92	0.92	92	92	0.63	1.04	0.95	0.68	1.05	1.03	0.05	0.01	0.08	63	104	95	68	105	103	94.9275	100	5	1	8		68.48	113.04	103.26	73.91	114.13	111.96
Junior	18	Centre back	0.89	0.89	89	89	0.62	0.96	1	0.63	1	0.94	0.01	0.04	0.06	62	96	100	63	100	94	96.6292	96.2547	1	4	6		69.66	107.87	112.36	70.79	112.36	105.62
Junior	16	Centre back	0.91	0.91	91	91	0.63	0.91	0.93	0.64	0.99	0.96	0.01	0.08	0.03	63	91	93	64	99	96	90.4762	94.8718	1	8	3		69.23	100	102.2	70.33	108.79	105.49
			0.912222	0.911111	91.2222	91.1111	0.63	0.932222	0.906667	0.638889	0.96	0.933333	0.0244444	0.0388889	0.0688889	63	93.2222	90.6667	63.8889	96	93.3333	91.1577	93.3666	2.44444	3.88889	6.88889		69.2978	103.556	100.62	70.4544	106.509	103.137
			0.0895514	0.0889444	8.95514	8.89444	0.0474342	0.0662906	0.060208	0.0475511	0.0514782	0.0961769	0.015899	0.0275882	0.0693622	4.74342	6.62906	6.0208	4.75511	5.14782	9.61769			1.5899	2.75882	6.93622		3.76048	17.0148	15.1929	5.42228	14.0481	12.937
Junior	18	Forward	0.88	0.88	88	88	0.66	0.93	0.96	0.64	0.84	0.83	0.02	0.09	0.13	66	93	96	64	84	83	96.5909	87.5	2	9	13		75	105.68	109.09	72.73	95.45	94.32
Junior	16	Forward	0.91	0.91	91	91	0.5	0.86	0.77	0.5	0.86	0.73	0	0	0.04	50	86	77	50	86	73	78.022	76.5568	0	0	4		54.95	94.51	84.62	54.95	94.51	80.22
Junior	17	Forward	0.82	0.81	82	81	0.57	0.86	0.93	0.58	0.94	0.83	0.01	0.08	0.1	57	86	93	58	94	83	95.935	96.7078	1	8	10		69.51	104.88	113.41	71.6	116.05	102.47
Junior	18	Forward	0.72	0.72	72	72	0.52	0.81	0.71	0.52	0.82	0.75	0	0.01	0.04	52	81	71	52	82	75	94.4444	96.7593	0	1	4		72.22	112.5	98.61	72.22	113.89	104.17
Junior	18	Forward	0.81	0.81	81	81	0.58	0.94	0.8	0.65	0.97	0.8	0.07	0.03	0	58	94	80	65	97	80	95.4733	99.5885	7	3	0		71.6	116.05	98.77	80.25	119.75	98.77
Junior	16	Forward	0.81	0.81	81	81	0.6	0.95	0.83	0.61	0.89	0.9	0.01	0.06	0.07	60	95	83	61	89	90	97.9424	98.7654	1	6	7		74.07	117.28	102.47	75.31	109.88	111.11
			0.825	0.823333	82.5	82.3333	0.571667	0.891667	0.833333	0.583333	0.886667	0.806667	0.0183333	0.045	0.0633333	57.1667	89.1667	83.3333	58.3333	88.6667	80.6667	93.068	92.6463	1.83333	4.5	6.33333		69.5583	108.483	101.162	71.1767	108.255	98.51
			0.0659545	0.0662319	6.59545	6.62319	0.0574166	0.0563619	0.0956382	0.0621825	0.0585377	0.0615359	0.0263944	0.0372827	0.0467618	5.74166	5.63619	9.56382	6.21825	5.85377	6.15359			2.63944	3.72827	4.67618		7.41115	8.56582	10.0045	8.56032	10.772	10.57
Junior	17	Goalkeeper	0.87	0.87	87	87	0.57	0.93	0.78	0.57	0.94	0.79	0	0.01	0.01	57	93	78	57	94	79	87.3563	88.1226	0	1	1		65.52	106.9	89.66	65.52	108.05	90.8
Junior	17	Goalkeeper	0.85	0.85	85	85	0.58	0.88	0.91	0.63	0.94	0.96	0.05	0.06	0.05	58	88	91	63	94	96	92.9412	99.2157	5	6	5		68.24	103.53	107.06	74.12	110.59	112.94
Junior	16	Goalkeeper	0.94	0.93	94	93	0.61	1	0.73	0.63	0.98	0.97	0.02	0.02	0.24	61	100	73	63	98	97	82.9787	92.4731	2	2	24		64.89	106.38	77.66	67.74	105.38	104.3
Junior	16	Goalkeeper	0.96	0.96	96	96	0.61	0.9	1.04	0.56	0.89	0.77	0.05	0.01	0.27	61	90	104	56	89	77	88.5417	77.0833	5	1	27		63.54	93.75	108.33	58.33	92.71	80.21
Junior	17	Goalkeeper	0.91	0.92	91	92	0.79	1.01	0.74	0.8	1	1.01	0.01	0.01	0.27	79	101	74	80	100	101	93.0403	101.812	1	1	27		86.81	110.99	81.32	86.96	108.7	109.78
Junior	16	Goalkeeper	0.91	0.91	91	91	0.66	1.04	0.91	0.66	0.99	0.97	0	0.05	0.06	66	104	91	66	99	97	95.6044	95.9707	0	5	6		72.53	114.29	100	72.53	108.79	106.59
Junior	18	Goalkeeper	0.87	0.87	87	87	0.64	1.05	0.86	0.52	0.98	0.88	0.12	0.07	0.02	64	105	86	52	98	88	97.7011	91.1877	12	7	2		73.56	120.69	98.85	59.77	112.64	101.15
Junior	17	Goalkeeper	0.82	0.81	82	81	0.61	1.04	1.05	0.65	1.14	1.11	0.04	0.1	0.06	61	104	105	65	114	111	109.756	119.342	4	10	6		74.39	126.83	128.05	80.25	140.74	137.04
			0.89125	0.89	89.125	89	0.63375	0.98125	0.8775	0.6275	0.9825	0.9325	0.03625	0.04125	0.1225	63.375	98.125	87.75	62.75	98.25	93.25	93.49	95.6508	3.625	4.125	12.25		71.185	110.42	98.8663	70.6525	110.95	105.351
			0.0470372	0.0486973	4.70372	4.86973	0.0694751	0.0679154	0.124642	0.0851469	0.073046	0.113735	0.0396187	0.0339905	0.115604	6.94751	6.79154	12.4642	8.51469	7.3046	11.3735			3.96187	3.39905	11.5604		7.56591	10.3104	16.2657	9.84663	13.4817	16.6712
Junior	16	Midfielder	0.83	0.83	83	83	0.53	0.92	0.95	0.54	0.95	0.95	0.01	0.03	0	53	92	95	54	95	95	96.3855	97.992	1	3	0		63.86	110.84	114.46	65.06	114.46	114.46
Junior	16	Midfielder	0.8	0.78	80	78	0.56	0.85	0.72	0.57	0.88	0.78	0.01	0.03	0.06	56	85	72	57	88	78	88.75	95.2991	1	3	6		70	106.25	90	73.08	112.82	100
Junior	16	Midfielder	0.81	0.81	81	81	0.62	0.96	0.93	0.66	1.1	0.86	0.04	0.14	0.07	62	96	93	66	110	86	103.292	107.819	4	14	7		76.54	118.52	114.81	81.48	135.8	106.17
Junior	17	Midfielder	0.98	0.98	98	98	0.6	0.9	0.83	0.53	0.83	0.77	0.07	0.07	0.06	60	90	83	53	83	77	79.2517	72.449	7	7	6		61.22	91.84	84.69	54.08	84.69	78.57
Junior	17	Midfielder	0.83	0.82	83	82	0.61	0.99	0.92	0.62	1.01	0.95	0.01	0.02	0.03	61	99	92	62	101	95	101.205	104.878	1	2	3		73.49	119.28	110.84	75.61	123.17	115.85
Junior	18	Midfielder	0.77	0.77	77	77	0.54	0.9	0.85	0.53	0.75	0.74	0.01	0.15	0.11	54	90	85	53	75	74	99.1342	87.4459	1	15	11		70.13	116.88	110.39	68.83	97.4	96.1
Junior	18	Midfielder	0.78	0.78	78	78	0.47	0.79	0.73	0.45	0.78	0.71	0.02	0.01	0.02	47	79	73	45	78	71	85.0427	82.906	2	1	2		60.26	101.28	93.59	57.69	100	91.03
Junior	17	Midfielder	0.83	0.83	83	83	0.69	1.01	1.01	0.61	1.01	1.02	0.08	0	0.01	69	101	101	61	101	102	108.835	106.024	8	0	1		83.13	121.69	121.69	73.49	121.69	122.89
Junior	18	Midfielder	0.82	0.82	82	82	0.49	0.83	0.9	0.41	0.87	0.73	0.08	0.04	0.17	49	83	90	41	87	73	90.2439	81.7073	8	4	17		59.76	101.22	109.76	50	106.1	89.02
Junior	16	Midfielder	0.85	0.86	85	86	0.63	1.04	0.94	0.58	1.01	0.94	0.05	0.03	0	63	104	94	58	101	94	102.353	98.062	5	3	0		74.12	122.35	110.59	67.44	117.44	109.3
Junior	18	Midfielder	0.87	0.87	87	87	0.53	0.86	0.89	0.62	0.93	1	0.09	0.07	0.11	53	86	89	62	93	100	87.3563	97.7011	9	7	11		60.92	98.85	102.3	71.26	106.9	114.94
Junior	18	Midfielder	0.75	0.75	75	75	0.59	0.96	0.9	0.6	0.93	0.93	0.01	0.03	0.03	59	96	90	60	93	93	108.889	109.333	1	3	3		78.67	128	120	80	124	124
Junior	15	Midfielder	0.79	0.79	79	79	0.54	0.79	0.77	0.53	0.84	0.77	0.01	0.05	0	54	79	77	53	84	77	88.6076	90.2954	1	5	0		68.35	100	97.47	67.09	106.33	97.47
Junior	16	Midfielder	0.96	0.96	96	96	0.55	0.88	0.85	0.53	0.9	0.89	0.02	0.02	0.04	55	88	85	53	90	89	79.1667	80.5556	2	2	4		57.29	91.67	88.54	55.21	93.75	92.71
Junior	17	Midfielder	0.77	0.77	77	77	0.52	0.87	0.75	0.5	0.88	0.8	0.02	0.01	0.05	52	87	75	50	88	80	92.6407	94.3723	2	1	5		67.53	112.99	97.4	64.94	114.29	103.9
Junior	16	Midfielder	0.86	0.86	86	86	0.64	0.9	0.89	0.63	0.93	0.84	0.01	0.03	0.05	64	90	89	63	93	84	94.186	93.0233	1	3	5		74.42	104.65	103.49	73.26	108.14	97.67
Junior	16	Midfielder	0.91	0.91	91	91	0.61	0.89	0.87	0.58	0.9	1.01	0.03	0.01	0.14	61	89	87	58	90	101	86.8132	91.2088	3	1	14		67.03	97.8	95.6	63.74	98.9	110.99
Junior	17	Midfielder	0.86	0.87	86	87	0.49	0.89	0.81	0.46	0.82	0.77	0.03	0.07	0.04	49	89	81	46	82	77	84.8837	78.5441	3	7	4		56.98	103.49	94.19	52.87	94.25	88.51
Junior	17	Midfielder	0.93	0.93	93	93	0.64	0.84	0.77	0.68	0.9	0.83	0.04	0.06	0.06	64	84	77	68	90	83	80.6452	86.3799	4	6	6		68.82	90.32	82.8	73.12	96.77	89.25
Junior	18	Midfielder	0.85	0.85	85	85	0.55	0.8	0.8	0.61	0.93	0.9	0.06	0.13	0.1	55	80	80	61	93	90	84.3137	95.6863	6	13	10		64.71	94.12	94.12	71.76	109.41	105.88
Junior	17	Midfielder	0.76	0.76	76	76	0.51	0.86	0.79	0.44	0.87	0.85	0.07	0.01	0.06	51	86	79	44	87	85	94.7368	94.7368	7	1	6		67.11	113.16	103.95	57.89	114.47	111.84
			0.838571	0.838095	83.8571	83.8095	0.567143	0.891905	0.850952	0.55619	0.905714	0.859048	0.0366667	0.0480952	0.057619	56.7143	89.1905	85.0952	55.619	90.5714	85.9048	92.2253	92.6866	3.66667	4.80952	5.7619		67.8257	106.914	101.937	66.5667	108.609	102.883
			0.0642095	0.0653926	6.42095	6.53926	0.0589188	0.0692545	0.0793035	0.0742614	0.0824968	0.0967422	0.0278089	0.0438884	0.0462498	5.89188	6.92545	7.93035	7.42614	8.24968	9.67422			2.78089	4.38884	4.62498		7.1525	11.3038	11.3788	9.03281	12.2566	12.3131
Junior	18	Winger	0.91	0.91	91	91	0.66	0.95	0.97	0.63	0.94	0.9	0.03	0.01	0.07	66	95	97	63	94	90	94.5055	90.4762	3	1	7		72.53	104.4	106.59	69.23	103.3	98.9
Junior	17	Winger	0.93	0.93	93	93	0.68	1.05	0.8	0.61	1.02	0.98	0.07	0.03	0.18	68	105	80	61	102	98	90.681	93.5484	7	3	18		73.12	112.9	86.02	65.59	109.68	105.38
Junior	19	Winger	0.87	0.87	87	87	0.65	1.07	0.95	0.63	1.03	0.96	0.02	0.04	0.01	65	107	95	63	103	96	102.299	100.383	2	4	1		74.71	122.99	109.2	72.41	118.39	110.34
Junior	17	Winger	0.81	0.81	81	81	0.54	0.82	0.7	0.54	0.77	0.76	0	0.05	0.06	54	82	70	54	77	76	84.7737	85.1852	0	5	6		66.67	101.23	86.42	66.67	95.06	93.83
Junior	17	Winger	0.79	0.79	79	79	0.61	0.93	0.97	0.6	0.94	0.94	0.01	0.01	0.03	61	93	97	60	94	94	105.907	104.641	1	1	3		77.22	117.72	122.78	75.95	118.99	118.99
Junior	17	Winger	0.85	0.85	85	85	0.62	0.78	0.83	0.68	0.93	0.95	0.06	0.15	0.12	62	78	83	68	93	95	87.451	100.392	6	15	12		72.94	91.76	97.65	80	109.41	111.76
Junior	18	Winger	0.91	0.91	91	91	0.53	0.97	0.94	0.58	0.94	0.94	0.05	0.03	0	53	97	94	58	94	94	89.3773	90.1099	5	3	0		58.24	106.59	103.3	63.74	103.3	103.3
Junior	18	Winger	0.79	0.8	79	80	0.58	0.86	0.88	0.6	0.84	0.87	0.02	0.02	0.01	58	86	88	60	84	87	97.8903	96.25	2	2	1		73.42	108.86	111.39	75	105	108.75
			0.8575	0.85875	85.75	85.875	0.60875	0.92875	0.88	0.60875	0.92625	0.9125	0.0325	0.0425	0.06	60.875	92.875	88	60.875	92.625	91.25	94.1106	95.1233	3.25	4.25	6		71.1063	108.306	102.919	71.0737	107.891	106.406
			0.0565054	0.0548862	5.65054	5.48862	0.0551459	0.103846	0.0971008	0.0408613	0.0861788	0.0706602	0.0249285	0.0455914	0.0627922	5.51459	10.3846	9.71008	4.08613	8.61788	7.06602			2.49285	4.55914	6.27922		5.98073	9.76653	12.5632	5.69843	8.05403	7.86665
																									66.6667

## Sheet: amateur
Category	Age	Position	Longitud Pierna dominante	Longitud pierna no dominante	cm	cm	YBT_AN_Dom_absolute (m)	YBT_PM_Dom_absolute (m)	YBT_PL_Dom_absolute (m)	YBT_AN_NDom_absolute (m)	YBT_PM_NDom_absolute (m)	YBT_PL_NDom_absolute (m)	Def. AN (m)	Def. PM (m)	Def. PL (m)	FOR COMPOSITE SCORE (AN, PM, PL) (cm)						CS dom (%)	CS Ndom (%)	Def. AN (cm)	Def. PM (cm)	Def. PL (cm)	NORM	YBT_AN_Dom_normalized (%)	YBT_PM_Dom_normalized (%)	YBT_PL_Dom_normalized (%)	YBT_AN_NDom_normalized (%)	YBT_PM_NDom_normalized (%)	YBT_PL_NDom_normalized (%)
Amateur	26	Back	0.99	0.99	99	99	1.01	1.16	1.15	1.03	1.27	1.11	0.02	0.11	0.04	101	116	115	103	127	111	111.785	114.815	2	11	4		102.02	117.17	116.16	104.04	128.28	112.12
Amateur	25	Back	0.94	0.94	94	94	0.98	1.18	1.18	0.93	1.24	1.24	0.05	0.06	0.06	98	118	118	93	124	124	118.44	120.922	5	6	6		104.26	125.53	125.53	98.94	131.91	131.91
Amateur	20	Back	0.95	0.96	95	96	1.12	1.2	1.15	1.12	1.21	1.14	0	0.01	0.01	112	120	115	112	121	114	121.754	120.486	0	1	1		117.89	126.32	121.05	116.67	126.04	118.75
Amateur	26	Back	0.97	0.98	97	98	0.93	1.2	1.18	0.97	1.21	1.24	0.04	0.01	0.06	93	120	118	97	121	124	113.746	116.327	4	1	6		95.88	123.71	121.65	98.98	123.47	126.53
			0.9625	0.9675	96.25	96.75	1.01	1.185	1.165	1.0125	1.2325	1.1825	0.0275	0.0475	0.0425	101	118.5	116.5	101.25	123.25	118.25	116.431	118.137	2.75	4.75	4.25		105.013	123.182	121.097	104.658	127.425	122.327
			0.0221736	0.0221736	2.21736	2.21736	0.0804156	0.0191485	0.0173205	0.0826136	0.0287228	0.0675154	0.0221736	0.0478714	0.0236291	8.04156	1.91485	1.73205	8.26136	2.87228	6.75154			2.21736	4.78714	2.36291		9.28716	4.15464	3.84419	8.35873	3.57801	8.68863
Amateur	33	Centre back	0.97	0.98	97	98	0.76	1.06	1.08	0.94	1.12	1.08	0.18	0.06	0	76	106	108	94	112	108	99.6564	106.803	18	6	0		78.35	109.28	111.34	95.92	114.29	110.2
Amateur	24	Centre back	0.93	0.94	93	94	0.85	1.14	1.11	0.98	1.16	1.16	0.13	0.02	0.05	85	114	111	98	116	116	111.111	117.021	13	2	5		91.4	122.58	119.35	104.26	123.4	123.4
Amateur	28	Centre back	1	1	100	100	0.88	0.93	1.02	0.84	0.88	1.01	0.04	0.05	0.01	88	93	102	84	88	101	94.3333	91	4	5	1		88	93	102	84	88	101
Amateur	19	Centre back	1.06	1.05	106	105	0.84	1.19	1.25	0.89	1.13	1.22	0.05	0.06	0.03	84	119	125	89	113	122	103.145	102.857	5	6	3		79.25	112.26	117.92	84.76	107.62	116.19
Amateur	34	Centre back	1.02	1.04	102	104	1.05	1.16	1.09	1	1.06	1.15	0.05	0.1	0.06	105	116	109	100	106	115	107.843	102.885	5	10	6		102.94	113.73	106.86	96.15	101.92	110.58
			0.996	1.002	99.6	100.2	0.876	1.096	1.11	0.93	1.07	1.124	0.09	0.058	0.03	87.6	109.6	111	93	107	112.4	103.218	104.113	9	5.8	3		87.988	110.17	111.494	93.018	107.046	112.274
			0.049295	0.0449444	4.9295	4.49444	0.106911	0.104547	0.0851469	0.0655744	0.11225	0.0808084	0.0620484	0.0286356	0.0254951	10.6911	10.4547	8.51469	6.55744	11.225	8.08084			6.20484	2.86356	2.54951		10.0554	10.8011	7.32537	8.57515	13.3162	8.26736
Amateur	27	Forward	0.96	0.99	96	99	0.88	1	1.06	0.88	1.04	1	0	0.04	0.06	88	100	106	88	104	100	102.083	98.3165	0	4	6		91.67	104.17	110.42	88.89	105.05	101.01
Amateur	32	Forward	0.95	0.95	95	95	1.13	1.1	1.05	1.14	1.16	1.12	0.01	0.06	0.07	113	110	105	114	116	112	115.088	120	1	6	7		118.95	115.79	110.53	120	122.11	117.89
Amateur	23	Forward	0.9	0.9	90	90	1.1	1.18	1.23	0.95	1.1	1	0.15	0.08	0.23	110	118	123	95	110	100	130	112.963	15	8	23		122.22	131.11	136.67	105.56	122.22	111.11
			0.936667	0.946667	93.6667	94.6667	1.03667	1.09333	1.11333	0.99	1.1	1.04	0.0533333	0.06	0.12	103.667	109.333	111.333	99	110	104	115.724	110.426	5.33333	6	12		110.947	117.023	119.207	104.817	116.46	110.003
			0.0321455	0.0450925	3.21455	4.50925	0.136504	0.090185	0.10116	0.134536	0.06	0.069282	0.083865	0.02	0.0953939	13.6504	9.0185	10.116	13.4536	6	6.9282			8.3865	2	9.53939		16.774	13.5123	15.1238	15.5683	9.8815	8.49424
Amateur	21	Goalkeeper	0.96	0.95	96	95	0.99	1.06	1.08	0.99	1.05	1.09	0	0.01	0.01	99	106	108	99	105	109	108.681	109.825	0	1	1		103.13	110.42	112.5	104.21	110.53	114.74
Amateur	27	Goalkeeper	1.03	1.03	103	103	1.08	1.06	1.06	1.08	1.06	1.04	0	0	0.02	108	106	106	108	106	104	103.56	102.913	0	0	2		104.85	102.91	102.91	104.85	102.91	100.97
			0.995	0.99	99.5	99	1.035	1.06	1.07	1.035	1.055	1.065	0	0.005	0.015	103.5	106	107	103.5	105.5	106.5	106.12	106.369	0	0.5	1.5		103.99	106.665	107.705	104.53	106.72	107.855
			0.0494975	0.0565685	4.94975	5.65685	0.0636396	0	0.0141421	0.0636396	0.00707107	0.0353553	0	0.00707107	0.00707107	6.36396	0	1.41421	6.36396	0.707107	3.53553			0	0.707107	0.707107		1.21622	5.31037	6.78115	0.452548	5.38815	9.73686
Amateur	19	Midfielder	0.99	0.98	99	98	1	1.11	1.07	0.98	1.13	1.06	0.02	0.02	0.01	100	111	107	98	113	106	107.071	107.823	2	2	1		101.01	112.12	108.08	100	115.31	108.16
Amateur	27	Midfielder	0.95	0.96	95	96	0.88	0.92	1.1	0.96	1.17	1.14	0.08	0.25	0.04	88	92	110	96	117	114	101.754	113.542	8	25	4		92.63	96.84	115.79	100	121.88	118.75
Amateur	23	Midfielder	0.98	0.98	98	98	1.12	1.29	1.17	1.11	1.3	1.19	0.01	0.01	0.02	112	129	117	111	130	119	121.769	122.449	1	1	2		114.29	131.63	119.39	113.27	132.65	121.43
Amateur	28	Midfielder	0.9	0.9	90	90	1.14	1.2	1.14	1.12	1.09	1.16	0.02	0.11	0.02	114	120	114	112	109	116	128.889	124.815	2	11	2		126.67	133.33	126.67	124.44	121.11	128.89
Amateur	23	Midfielder	0.94	0.95	94	95	0.85	0.91	0.88	1.01	0.79	0.99	0.16	0.12	0.11	85	91	88	101	79	99	93.617	97.8947	16	12	11		90.43	96.81	93.62	106.32	83.16	104.21
			0.952	0.954	95.2	95.4	0.998	1.086	1.072	1.036	1.096	1.108	0.058	0.102	0.04	99.8	108.6	107.2	103.6	109.6	110.8	110.62	113.305	5.8	10.2	4		105.006	114.146	112.71	108.806	114.822	116.288
			0.0356371	0.0328634	3.56371	3.28634	0.133116	0.168612	0.113886	0.074364	0.188361	0.0816701	0.0634035	0.0967988	0.0406202	13.3116	16.8612	11.3886	7.4364	18.8361	8.16701			6.34035	9.67988	4.06202		15.3062	17.8736	12.5982	10.3153	18.7744	10.0406
Amateur	19	Winger	0.96	0.96	96	96	0.87	0.98	1	0.89	0.92	1	0.02	0.06	0	87	98	100	89	92	100	98.9583	97.5694	2	6	0		90.63	102.08	104.17	92.71	95.83	104.17
Amateur	30	Winger	0.93	0.94	93	94	1.13	1.19	1.11	1.12	1.2	1.11	0.01	0.01	0	113	119	111	112	120	111	122.939	121.631	1	1	0		121.51	127.96	119.35	119.15	127.66	118.09
			0.945	0.95	94.5	95	1	1.085	1.055	1.005	1.06	1.055	0.015	0.035	0	100	108.5	105.5	100.5	106	105.5	110.949	109.6	1.5	3.5	0		106.07	115.02	111.76	105.93	111.745	111.13
			0.0212132	0.0141421	2.12132	1.41421	0.183848	0.148492	0.0777817	0.162635	0.19799	0.0777817	0.00707107	0.0353553	0	18.3848	14.8492	7.77817	16.2635	19.799	7.77817			0.707107	3.53553	0		21.8355	18.2999	10.7339	18.6959	22.5072	9.84293
																									75

## Sheet: semiprofessional 
Category	Age	Position	Longitud Pierna dominante	Longitud pierna no dominante	cm	cm	YBT_AN_Dom_absolute (m)	YBT_PM_Dom_absolute (m)	YBT_PL_Dom_absolute (m)	YBT_AN_NDom_absolute (m)	YBT_PM_NDom_absolute (m)	YBT_PL_NDom_absolute (m)	Def. AN (m)	Def. PM (m)	Def. PL (m)	FOR COMPOSITE SCORE (AN, PM, PL) (cm)						CS dom (%)	CS Ndom (%)	Def. AN (cm)	Def. PM (cm)	Def. PL (cm)	NORM	YBT_AN_Dom_normalized (%)	YBT_PM_Dom_normalized (%)	YBT_PL_Dom_normalized (%)	YBT_AN_NDom_normalized (%)	YBT_PM_NDom_normalized (%)	YBT_PL_NDom_normalized (%)
Semiprofessional	21	Back	0.74	0.74	74	74	0.9	1	1.1	0.91	1.1	1.15	0.01	0.1	0.05	90	100	110	91	110	115	135.135	142.342	1	10	5		121.62	135.14	148.65	122.97	148.65	155.41
Semiprofessional	33	Back	0.81	0.81	81	81	0.86	1.18	1.16	0.89	1.14	1.15	0.03	0.04	0.01	86	118	116	89	114	115	131.687	130.864	3	4	1		106.17	145.68	143.21	109.88	140.74	141.98
Semiprofessional	26	Back	0.86	0.87	86	87	0.8	0.95	0.9	0.85	1	1.14	0.05	0.05	0.24	80	95	90	85	100	114	102.713	114.559	5	5	24		93.02	110.47	104.65	97.7	114.94	131.03
Semiprofessional	22	Back	0.84	0.83	84	83	0.87	1.12	1.16	0.89	1.14	1.15	0.02	0.02	0.01	87	112	116	89	114	115	125	127.711	2	2	1		103.57	133.33	138.1	107.23	137.35	138.55
Semiprofessional	23	Back	0.87	0.86	87	86	0.85	0.98	0.9	0.91	1.08	0.98	0.06	0.1	0.08	85	98	90	91	108	98	104.598	115.116	6	10	8		97.7	112.64	103.45	105.81	125.58	113.95
			0.824	0.822	82.4	82.2	0.856	1.046	1.044	0.89	1.092	1.114	0.034	0.062	0.078	85.6	104.6	104.4	89	109.2	111.4	119.827	126.119	3.4	6.2	7.8		104.416	127.452	127.612	108.718	133.452	136.184
			0.0522494	0.051672	5.22494	5.1672	0.0364692	0.0988939	0.133716	0.0244949	0.0576194	0.0750333	0.0207364	0.0363318	0.0952365	3.64692	9.88939	13.3716	2.44949	5.76194	7.50333			2.07364	3.63318	9.52365		10.8943	15.2783	21.8343	9.17247	13.266	15.2459
Semiprofessional	27	Centre back	0.86	0.86	86	86	1	0.9	1	0.97	0.95	1.1	0.03	0.05	0.1	100	90	100	97	95	110	112.403	117.054	3	5	10		116.28	104.65	116.28	112.79	110.47	127.91
Semiprofessional	25	Centre back	0.93	0.93	93	93	0.87	1.16	1.13	0.88	1.16	1.08	0.01	0	0.05	87	116	113	88	116	108	113.262	111.828	1	0	5		93.55	124.73	121.51	94.62	124.73	116.13
Semiprofessional	24	Centre back	0.88	0.88	88	88	0.91	1.1	1.14	0.95	1.15	1.14	0.04	0.05	0	91	110	114	95	115	114	119.318	122.727	4	5	0		103.41	125	129.55	107.95	130.68	129.55
			0.89	0.89	89	89	0.926667	1.05333	1.09	0.933333	1.08667	1.10667	0.0266667	0.0333333	0.05	92.6667	105.333	109	93.3333	108.667	110.667	114.994	117.203	2.66667	3.33333	5		104.413	118.127	122.447	105.12	121.96	124.53
			0.0360555	0.0360555	3.60555	3.60555	0.0665833	0.136137	0.0781025	0.0472582	0.118462	0.0305505	0.0152753	0.0288675	0.05	6.65833	13.6137	7.81025	4.72582	11.8462	3.05505			1.52753	2.88675	5		11.3982	11.6719	6.6844	9.40978	10.3858	7.32068
Semiprofessional	28	Forward	0.77	0.77	77	77	0.88	1.07	1.2	0.92	1.04	1.11	0.04	0.03	0.09	88	107	120	92	104	111	136.364	132.9	4	3	9		114.29	138.96	155.84	119.48	135.06	144.16
Semiprofessional	30	Forward	0.87	0.87	87	87	0.96	0.97	1	0.92	0.95	1.09	0.04	0.02	0.09	96	97	100	92	95	109	112.261	113.41	4	2	9		110.34	111.49	114.94	105.75	109.2	125.29
			0.82	0.82	82	82	0.92	1.02	1.1	0.92	0.995	1.1	0.04	0.025	0.09	92	102	110	92	99.5	110	124.312	123.155	4	2.5	9		112.315	125.225	135.39	112.615	122.13	134.725
			0.0707107	0.0707107	7.07107	7.07107	0.0565685	0.0707107	0.141421	0	0.0636396	0.0141421	0	0.00707107	0	5.65685	7.07107	14.1421	0	6.36396	1.41421			0	0.707107	0		2.79307	19.4242	28.9207	9.70858	18.2858	13.3431
Semiprofessional	26	Goalkeeper	0.87	0.87	87	87	0.92	1.01	0.92	0.91	1	0.88	0.01	0.01	0.04	92	101	92	91	100	88	109.195	106.897	1	1	4		105.75	116.09	105.75	104.6	114.94	101.15
Semiprofessional	23	Goalkeeper	1.03	1.03	103	103	1.03	1.24	1.36	1.05	1.28	1.4	0.02	0.04	0.04	103	124	136	105	128	140	117.476	120.712	2	4	4		100	120.39	132.04	101.94	124.27	135.92
			0.95	0.95	95	95	0.975	1.125	1.14	0.98	1.14	1.14	0.015	0.025	0.04	97.5	112.5	114	98	114	114	113.336	113.804	1.5	2.5	4		102.875	118.24	118.895	103.27	119.605	118.535
			0.113137	0.113137	11.3137	11.3137	0.0777817	0.162635	0.311127	0.0989949	0.19799	0.367696	0.00707107	0.0212132	0	7.77817	16.2635	31.1127	9.89949	19.799	36.7696			0.707107	2.12132	0		4.06586	3.04056	18.5898	1.8809	6.59731	24.5861
Semiprofessional	30	Midfielder	0.86	0.86	86	86	0.92	1.17	1.22	0.98	1.22	1.23	0.06	0.05	0.01	92	117	122	98	122	123	128.295	132.946	6	5	1		106.98	136.05	141.86	113.95	141.86	143.02
Semiprofessional	27	Midfielder	0.84	0.84	84	84	0.95	1.08	1.15	0.98	1.09	1.08	0.03	0.01	0.07	95	108	115	98	109	108	126.19	125	3	1	7		113.1	128.57	136.9	116.67	129.76	128.57
Semiprofessional	25	Midfielder	0.89	0.89	89	89	0.9	1.13	1.18	0.98	1.18	1.2	0.08	0.05	0.02	90	113	118	98	118	120	120.225	125.843	8	5	2		101.12	126.97	132.58	110.11	132.58	134.83
Semiprofessional	24	Midfielder	0.91	0.91	91	91	0.94	1.17	1.2	0.98	1.22	1.23	0.04	0.05	0.03	94	117	120	98	122	123	121.245	125.641	4	5	3		103.3	128.57	131.87	107.69	134.07	135.16
			0.875	0.875	87.5	87.5	0.9275	1.1375	1.1875	0.98	1.1775	1.185	0.0525	0.04	0.0325	92.75	113.75	118.75	98	117.75	118.5	123.989	127.357	5.25	4	3.25		106.125	130.04	135.803	112.105	134.567	135.395
			0.0310913	0.0310913	3.10913	3.10913	0.0221736	0.04272	0.0298608	0	0.0613052	0.0714143	0.0221736	0.02	0.0262996	2.21736	4.272	2.98608	0	6.13052	7.14143			2.21736	2	2.62996		5.24126	4.07704	4.60966	3.98813	5.17978	5.91878
Semiprofessional	24	Winger	0.82	0.82	82	82	0.8	1.1	1.1	0.85	1.05	1.03	0.05	0.05	0.07	80	110	110	85	105	103	121.951	119.106	5	5	7		97.56	134.15	134.15	103.66	128.05	125.61
Semiprofessional	24	Winger	0.83	0.83	83	83	0.9	1.2	1.15	0.94	1.2	1.25	0.04	0	0.1	90	120	115	94	120	125	130.522	136.145	4	0	10		108.43	144.58	138.55	113.25	144.58	150.6
Semiprofessional	26	Winger	0.81	0.81	81	81	1	1	1.1	1	1.1	1.15	0	0.1	0.05	100	100	110	100	110	115	127.572	133.745	0	10	5		123.46	123.46	135.8	123.46	135.8	141.98
			0.82	0.82	82	82	0.9	1.1	1.11667	0.93	1.11667	1.14333	0.03	0.05	0.0733333	90	110	111.667	93	111.667	114.333	126.682	129.665	3	5	7.33333		109.817	134.063	136.167	113.457	136.143	139.397
			0.01	0.01	1	1	0.1	0.1	0.0288675	0.0754983	0.0763763	0.110151	0.0264575	0.05	0.0251661	10	10	2.88675	7.54983	7.63763	11.0151			2.64575	5	2.51661		13.0056	10.5603	2.2228	9.90162	8.27035	12.6937
																										75

## Sheet: professional
Category	Age	Position	Longitud Pierna dominante	Longitud pierna no dominante	cm	cm	YBT_AN_Dom_absolute (m)	YBT_PM_Dom_absolute (m)	YBT_PL_Dom_absolute (m)	YBT_AN_NDom_absolute (m)	YBT_PM_NDom_absolute (m)	YBT_PL_NDom_absolute (m)	Def. AN (m)	Def. PM (m)	Def. PL (m)	FOR COMPOSITE SCORE (AN, PM, PL) (cm)						CS dom (%)	CS Ndom (%)	Def. AN (cm)	Def. PM (cm)	Def. PL (cm)	NORM	YBT_AN_Dom_normalized (%)	YBT_PM_Dom_normalized (%)	YBT_PL_Dom_normalized (%)	YBT_AN_NDom_normalized (%)	YBT_PM_NDom_normalized (%)	YBT_PL_NDom_normalized (%)
Professional	33	Back	0.9	0.88	90	88	0.64	1	1.09	0.62	1.02	1.05	0.02	0.02	0.04	64	100	109	62	102	105	101.111	101.894	2	2	4		71.11	111.11	121.11	70.45	115.91	119.32
Professional	28	Back	0.94	0.94	94	94	0.51	1.1	1.07	0.6	1.1	1.04	0.09	0	0.03	51	110	107	60	110	104	95.0355	97.1631	9	0	3		54.26	117.02	113.83	63.83	117.02	110.64
Professional	28	Back	0.92	0.9	92	90	0.62	1.13	1.04	0.58	1.13	1.05	0.04	0	0.01	62	113	104	58	113	105	101.087	102.222	4	0	1		67.39	122.83	113.04	64.44	125.56	116.67
Professional	32	Back	0.96	0.95	96	95	0.57	1.02	1.06	0.56	1.04	1.04	0.01	0.02	0.02	57	102	106	56	104	104	92.0139	92.6316	1	2	2		59.38	106.25	110.42	58.95	109.47	109.47
			0.93	0.9175	93	91.75	0.585	1.0625	1.065	0.59	1.0725	1.045	0.04	0.01	0.025	58.5	106.25	106.5	59	107.25	104.5	97.3119	98.4777	4	1	2.5		63.035	114.302	114.6	64.4175	116.99	114.025
			0.0258199	0.0330404	2.58199	3.30404	0.058023	0.0623832	0.0208167	0.0258199	0.0512348	0.0057735	0.0355903	0.011547	0.0129099	5.8023	6.23832	2.08167	2.58199	5.12348	0.57735			3.55903	1.1547	1.29099		7.62739	7.19115	4.57817	4.71276	6.61218	4.73425
Professional	34	Centre back	0.94	0.95	94	95	0.53	1.07	1.12	0.45	1.18	1.11	0.08	0.11	0.01	53	107	112	45	118	111	96.4539	96.1404	8	11	1		56.38	113.83	119.15	47.37	124.21	116.84
Professional	37	Centre back	0.89	0.9	89	90	0.64	1.06	1.05	0.63	1.08	1.05	0.01	0.02	0	64	106	105	63	108	105	102.996	102.222	1	2	0		71.91	119.1	117.98	70	120	116.67
Professional	32	Centre back	0.87	0.88	87	88	0.48	0.97	0.91	0.51	1.05	1	0.03	0.08	0.09	48	97	91	51	105	100	90.4215	96.9697	3	8	9		55.17	111.49	104.6	57.95	119.32	113.64
			0.9	0.91	90	91	0.55	1.03333	1.02667	0.53	1.10333	1.05333	0.04	0.07	0.0333333	55	103.333	102.667	53	110.333	105.333	96.6239	98.4441	4	7	3.33333		61.1533	114.807	113.91	58.44	121.177	115.717
			0.0360555	0.0360555	3.60555	3.60555	0.0818535	0.0550757	0.106927	0.0916515	0.0680686	0.0550757	0.0360555	0.0458258	0.0493288	8.18535	5.50757	10.6927	9.16515	6.80686	5.50757			3.60555	4.58258	4.93288		9.33517	3.89788	8.08389	11.323	2.64886	1.80045
Professional	32	Forward	0.89	0.88	89	88	0.66	1.12	1.08	0.65	1.16	1.12	0.01	0.04	0.04	66	112	108	65	116	112	107.116	110.985	1	4	4		74.16	125.84	121.35	73.86	131.82	127.27
Professional	34	Forward	0.93	0.92	93	92	0.56	0.96	0.97	0.57	1	1.01	0.01	0.04	0.04	56	96	97	57	100	101	89.2473	93.4783	1	4	4		60.22	103.23	104.3	61.96	108.7	109.78
Professional	31	Forward	0.87	0.88	87	88	0.51	1.08	0.99	0.54	1.05	1.04	0.03	0.03	0.05	51	108	99	54	105	104	98.8506	99.6212	3	3	5		58.62	124.14	113.79	61.36	119.32	118.18
			0.896667	0.893333	89.6667	89.3333	0.576667	1.05333	1.01333	0.586667	1.07	1.05667	0.0166667	0.0366667	0.0433333	57.6667	105.333	101.333	58.6667	107	105.667	98.4047	101.361	1.66667	3.66667	4.33333		64.3333	117.737	113.147	65.7267	119.947	118.41
			0.0305505	0.023094	3.05505	2.3094	0.0763763	0.0832666	0.0585947	0.0568624	0.0818535	0.0568624	0.011547	0.0057735	0.0057735	7.63763	8.32666	5.85947	5.68624	8.18535	5.68624			1.1547	0.57735	0.57735		8.54766	12.5919	8.54319	7.05006	11.5727	8.74727
Professional	31	Goalkeeper	0.93	0.92	93	92	0.52	1.04	1.02	0.52	1.07	1.1	0	0.03	0.08	52	104	102	52	107	110	92.4731	97.4638	0	3	8		55.91	111.83	109.68	56.52	116.3	119.57
Professional	37	Goalkeeper	1.02	1.02	102	102	0.76	1.23	1.22	0.69	1.23	1.24	0.07	0	0.02	76	123	122	69	123	124	104.902	103.268	7	0	2		74.51	120.59	119.61	67.65	120.59	121.57
Professional	37	Goalkeeper	0.94	0.9	94	90	0.53	1.07	1.06	0.57	1.07	1.05	0.04	0	0.01	53	107	106	57	107	105	94.3262	99.6296	4	0	1		56.38	113.83	112.77	63.33	118.89	116.67
			0.963333	0.946667	96.3333	94.6667	0.603333	1.11333	1.1	0.593333	1.12333	1.13	0.0366667	0.01	0.0366667	60.3333	111.333	110	59.3333	112.333	113	97.2338	100.12	3.66667	1	3.66667		62.2667	115.417	114.02	62.5	118.593	119.27
			0.0493288	0.064291	4.93288	6.4291	0.135769	0.102144	0.10583	0.0873689	0.092376	0.0984886	0.0351188	0.0173205	0.0378594	13.5769	10.2144	10.583	8.73689	9.2376	9.84886			3.51188	1.73205	3.78594		10.6056	4.59048	5.08164	5.61123	2.16033	2.46374
Professional	37	Midfielder	0.88	0.88	88	88	0.45	0.97	0.93	0.52	1.03	0.87	0.07	0.06	0.06	45	97	93	52	103	87	89.0152	91.6667	7	6	6		51.14	110.23	105.68	59.09	117.05	98.86
Professional	34	Midfielder	0.97	0.97	97	97	0.61	1.12	1.12	0.56	1.02	1.09	0.05	0.1	0.03	61	112	112	56	102	109	97.9381	91.7526	5	10	3		61.62	113.13	113.13	57.73	105.15	112.37
Professional	32	Midfielder	0.91	0.91	91	91	0.48	0.82	0.82	0.5	0.87	0.82	0.02	0.05	0	48	82	82	50	87	82	77.6557	80.2198	2	5	0		52.75	90.11	90.11	54.95	95.6	90.11
Professional	38	Midfielder	0.87	0.87	87	87	0.51	1.11	1.05	0.46	1.07	0.95	0.05	0.04	0.1	51	111	105	46	107	95	102.299	95.0192	5	4	10		57.95	126.14	119.32	52.87	122.99	109.2
Professional	35	Midfielder	0.96	0.96	96	96	0.61	1.13	1	0.6	1.16	1.1	0.01	0.03	0.1	61	113	100	60	116	110	95.1389	99.3056	1	3	10		64.89	120.21	106.38	62.5	120.83	114.58
Professional	34	Midfielder	0.86	0.86	86	86	0.57	0.91	0.96	0.62	0.9	0.92	0.05	0.01	0.04	57	91	96	62	90	92	94.5736	94.5736	5	1	4		67.06	107.06	112.94	72.3	104.65	106.98
			0.908333	0.908333	90.8333	90.8333	0.538333	1.01	0.98	0.543333	1.00833	0.958333	0.0416667	0.0483333	0.055	53.8333	101	98	54.3333	100.833	95.8333	92.7701	92.0896	4.16667	4.83333	5.5		59.235	111.147	107.927	59.9067	111.045	105.35
			0.0470815	0.0470815	4.70815	4.70815	0.0682398	0.129769	0.103344	0.06121	0.107966	0.11479	0.022286	0.030605	0.0398748	6.82398	12.9769	10.3344	6.121	10.7966	11.479			2.2286	3.0605	3.98748		6.45187	12.4174	10.0687	6.92543	10.8507	9.23396
Professional	33	Winger	0.9	0.92	90	92	0.59	1.05	1.07	0.6	1.01	1.05	0.01	0.04	0.02	59	105	107	60	101	105	100.37	96.3768	1	4	2		65.56	116.67	118.89	65.22	109.78	114.13
Professional	28	Winger	0.87	0.87	87	87	0.56	1.06	1.04	0.54	1.04	1.05	0.02	0.02	0.01	56	106	104	54	104	105	101.916	100.766	2	2	1		64.37	121.84	119.54	62.07	119.54	120.69
Professional	29	Winger	0.9	0.91	90	91	0.55	1.1	1.12	0.58	1.1	1.12	0.03	0	0	55	110	112	58	110	112	102.593	102.564	3	0	0		61.11	122.22	124.44	63.74	120.88	123.08
Professional	31	Winger	0.87	0.88	87	88	0.5	0.99	1.05	0.48	1	1.01	0.02	0.01	0.04	50	99	105	48	100	101	97.318	94.3182	2	1	4		57.47	113.79	120.69	54.55	113.64	114.77
			0.885	0.895	88.5	89.5	0.55	1.05	1.07	0.55	1.0375	1.0575	0.02	0.0175	0.0175	55	105	107	55	103.75	105.75	100.549	98.5063	2	1.75	1.75		62.1275	118.63	120.89	61.395	115.96	118.167
			0.0173205	0.0238048	1.73205	2.38048	0.0374166	0.0454606	0.0355903	0.052915	0.045	0.0457347	0.00816497	0.0170783	0.0170783	3.74166	4.54606	3.55903	5.2915	4.5	4.57347			0.816497	1.70783	1.70783		3.63036	4.10119	2.48093	4.74128	5.18323	4.40984
																										66.6667

## Sheet: RESULTS FOR ES (1º LEVEL)
					YBT by category or level
																											YBT_AN_Dom	YBT_PM_Dom	YBT_PL_Dom	YBT_AN_NDom	YBT_PM_NDom	YBT_PL_NDom			YBT_AN_Dom	YBT_PM_Dom	YBT_PL_Dom	YBT_AN_NDom	YBT_PM_NDom	YBT_PL_NDom			YBT_AN_Dom	YBT_PM_Dom	YBT_PL_Dom	YBT_AN_NDom	YBT_PM_NDom	YBT_PL_NDom
		YBT AN DOM					YBT AN NDOM					BD AN															71.76	108.24	103.53	74.42	115.12	112.79			79.45	135.62	113.7	71.23	121.92	115.07			72.63	112.63	107.37	66.32	103.16	109.47
		CADET	JUNIOR	AMATEUR	SEMIPRO	PRO	CADET	JUNIOR	AMATEUR	SEMIPRO	PRO	CADET	JUNIOR	AMATEUR	SEMIPRO	PRO										GK	63.44	88.17	90.32	71.74	111.96	104.35			66.25	100	98.75	63.75	107.5	107.5		CENTRE BACK	52.75	96.7	90.11	57.61	100	82.61
	mean	71.2202	69.3698	101.809	106.297	61.7096	70.7563	69.4358	103.006	109.448	61.8561	0.0314583	0.0348387	0.0495238	0.0347368	0.0334783											57.41	100	89.81	54.63	87.04	91.67		DEF	72.09	108.14	105.81	82.56	116.28	113.95			51.55	101.03	93.81	51.55	101.03	92.78
	SD	9.72309	6.69377	14.1154	8.63161	6.8575	8.75866	7.86185	11.1206	7.77074	6.47992	0.0302465	0.0284427	0.0569628	0.0203766	0.0253357											75.31	118.52	107.41	67.9	109.88	109.88			85.92	118.31	102.82	81.69	128.17	115.49			76.67	96.67	100	78.41	92.05	98.86
																											74.19	108.6	107.53	77.42	119.35	108.6			57.14	86.81	97.8	60.44	89.01	82.42			78.48	121.52	106.33	71.25	120	113.75
			30.5884	31.562																							65.52	106.9	89.66	65.52	108.05	90.8			69.74	125	119.74	71.05	114.47	118.42			80	126.25	118.75	80	122.5	117.5
																											68.24	103.53	107.06	74.12	110.59	112.94			73.74	100	92.93	72.45	96.94	87.76			61.54	87.5	81.73	62.5	87.5	104.81
		YBT PM DOM					YBT PM NDOM					BD PM															64.89	106.38	77.66	67.74	105.38	104.3			60.47	97.67	98.84	67.44	102.33	100			68.75	94.79	86.46	72.63	96.84	94.74
		CADET	JUNIOR	AMATEUR	SEMIPRO	PRO	CADET	JUNIOR	AMATEUR	SEMIPRO	PRO	CADET	JUNIOR	AMATEUR	SEMIPRO	PRO											63.54	93.75	108.33	58.33	92.71	80.21			71.43	119.05	113.1	66.67	110.71	102.38			74.65	142.25	132.39	80.28	135.21	128.17
	mean	106.431	106.962	114.702	126.364	114.891	108.129	108.312	114.54	129.648	116.401	0.053125	0.051129	0.0595238	0.0431579	0.0326087											86.81	110.99	81.32	86.96	108.7	109.78			68.6	111.63	90.7	69.77	101.16	87.21			68.09	86.17	89.36	65.96	93.62	80.85
	SD	10.7739	11.994	12.3734	11.6466	8.34694	10.3228	11.2764	14.1117	11.3104	7.93871	0.0449187	0.0505415	0.0576607	0.0309215	0.0309277											72.53	114.29	100	72.53	108.79	106.59			75.29	112.94	107.06	69.41	102.35	91.76			73.96	95.83	98.96	72.92	101.04	100
																											73.56	120.69	98.85	59.77	112.64	101.15			68.54	74.16	98.88	80.68	104.55	95.45			69.32	104.55	98.86	64.77	109.09	96.59
																											74.39	126.83	128.05	80.25	140.74	137.04			80.77	105.13	98.72	78.21	106.41	106.41			68.48	113.04	103.26	73.91	114.13	111.96
																											103.13	110.42	112.5	104.21	110.53	114.74			71.95	100	102.44	80.49	125.61	117.07			69.66	107.87	112.36	70.79	112.36	105.62
		YBT PL DOM					YBT PL NDOM					BD PL															104.85	102.91	102.91	104.85	102.91	100.97			52.75	94.51	94.51	61.96	93.48	88.04			69.23	100	102.2	70.33	108.79	105.49
		CADET	JUNIOR	AMATEUR	SEMIPRO	PRO	CADET	JUNIOR	AMATEUR	SEMIPRO	PRO	CADET	JUNIOR	AMATEUR	SEMIPRO	PRO											105.75	116.09	105.75	104.6	114.94	101.15			73.75	116.25	100	70	118.75	91.25			78.35	109.28	111.34	95.92	114.29	110.2
	mean	103.138	101.136	114.379	129.773	113.598	102.56	102.706	114.29	132.674	113.959	0.0558333	0.0709677	0.0433333	0.0605263	0.0365217											100	120.39	132.04	101.94	124.27	135.92			73.68	122.37	98.68	67.53	110.39	114.29			91.4	122.58	119.35	104.26	123.4	123.4
	SD	9.76809	11.6873	9.8013	14.9148	7.76847	11.7153	11.9442	9.20795	13.0827	7.95567	0.051025	0.0648254	0.0515105	0.0541062	0.0311315											55.91	111.83	109.68	56.52	116.3	119.57			102.02	117.17	116.16	104.04	128.28	112.12			88	93	102	84	88	101
	cadet-amateur	(-1.14)	junior-amateur	(-1.22)	amateur-semipro	(-1.21)	cadet-amateur	(-1.11)	junior-amateur	(-1.08)	amateur-semipro	(-1.62)															74.51	120.59	119.61	67.65	120.59	121.57			104.26	125.53	125.53	98.94	131.91	131.91			79.25	112.26	117.92	84.76	107.62	116.19
	cadet-sempro	(-2.11)	junior-semipro	(-2.13)	semipro-pro	1.36	cadet-sempro	(-2.42)	junior-semipro	(-2.39)	semipro-pro	1.72															56.38	113.83	112.77	63.33	118.89	116.67			117.89	126.32	121.05	116.67	126.04	118.75			102.94	113.73	106.86	96.15	101.92	110.58
	cadet-pro	(-1.18)	junior-pro	(-1.25)			cadet-pro	(-1.13)	junior-pro	(-1.10)																MEAN	75.606	110.147	104.239	75.7215	111.969	109.035			95.88	123.71	121.65	98.98	123.47	126.53			116.28	104.65	116.28	112.79	110.47	127.91
																										SD	16.1055	9.52824	13.9361	16.5108	11.1357	13.7679			121.62	135.14	148.65	122.97	148.65	155.41			93.55	124.73	121.51	94.62	124.73	116.13
					YBT by field position																														106.17	145.68	143.21	109.88	140.74	141.98			103.41	125	129.55	107.95	130.68	129.55
																																			93.02	110.47	104.65	97.7	114.94	131.03			56.38	113.83	119.15	47.37	124.21	116.84
		YBT AN DOM						YBT AN NDOM						BD AN																					103.57	133.33	138.1	107.23	137.35	138.55			71.91	119.1	117.98	70	120	116.67
		GK	DEF	CENTRE BACK	MID	WING	FORW	GK	DEF	CENTRE BACK	MID	WING	FORW	GK	DEF	CENTRE BACK	MID	WING	FORW																97.7	112.64	103.45	105.81	125.58	113.95			55.17	111.49	104.6	57.95	119.32	113.64
	mean	75.606	79.861	75.8615	73.7965	79.9157	79.6515	75.7215	81.174	76.7308	74.1719	79.2913	79.6505	0.0325	0.0403333	0.0396154	0.0368519	0.0304348	0.028																71.11	111.11	121.11	70.45	115.91	119.32		MEAN	75.8615	109.094	107.25	76.7308	110.075	108.666
	SD	16.1055	18.6817	15.9117	16.6943	18.864	20.7405	16.5108	18.6672	16.9904	18.4955	19.0429	19.0561	0.0312671	0.0272262	0.0405444	0.0302083	0.0359897	0.0345802																54.26	117.02	113.83	63.83	117.02	110.64		SD	15.9117	13.4823	13.0429	16.9904	13.0852	12.8099
																																			67.39	122.83	113.04	64.44	125.56	116.67
																																			59.38	106.25	110.42	58.95	109.47	109.47
																																		MEAN	79.861	113.826	110.511	81.174	116.498	112.027
		YBT PM DOM						YBT PM NDOM						BD PM																				SD	18.6817	15.2797	14.5867	18.6672	14.078	17.362
		GK	DEF	CENTRE BACK	MID	WING	FORW	GK	DEF	CENTRE BACK	MID	WING	FORW	GK	DEF	CENTRE BACK	MID	WING	FORW
	mean	110.147	113.826	109.094	109.395	112.531	112.138	111.969	116.498	110.075	111.16	113.224	112.418	0.0505	0.0616667	0.045	0.0461111	0.0495652	0.044
	SD	9.52824	15.2797	13.4823	12.4532	13.7308	11.3014	11.1357	14.078	13.0852	12.9961	13.1841	11.604	0.0547218	0.0587856	0.0317805	0.0468807	0.0440535	0.0306766
		YBT PL DOM						YBT PL NDOM						BD PL
		GK	DEF	CENTRE BACK	MID	WING	FORW	GK	DEF	CENTRE BACK	MID	WING	FORW	GK	DEF	CENTRE BACK	MID	WING	FORW
	mean	104.239	110.511	107.25	106.071	111.531	110.988	109.035	112.027	108.666	105.836	111.605	109.188	0.073	0.0613333	0.0469231	0.0548148	0.0473913	0.0705
	SD	13.9361	14.5867	13.0429	13.7644	14.6638	15.6769	13.7679	17.362	12.8099	14.9865	14.2467	14.1071	0.0861516	0.0515105	0.0497006	0.0496304	0.0498377	0.0525632


[truncated: 20 more columns]

[truncated: 1 more sheets: RESULTS FOR ES (2º LEVEL)]
